# Supplementary material for: Response mechanisms of different Saccharomyces cerevisiae strains to succinic acid
Source: BMC Microbiol. 2024 May 8;24:158. doi: 10.1186/s12866-024-03314-4 (PMC11077785; doi:10.1186/s12866-024-03314-4)
Supplement: Supplementary file 2 — Supplementary Material 2 [file 12866_2024_3314_MOESM2_ESM.xlsx]

## Sheet: microarray data
ProbeSetID	1958-0	1958-0.call	1958-20	1958-20.call	1958-60	1958-60.call	2018-0	2018-0.call	2018-20	2018-20.call	2018-60	2018-60.call	KF-0	KF-0.call	KF-20	KF-20.call	KF-60	KF-60.call	GeneChip Array	Species Scientific Name	Annotation Date	Sequence Source	Transcript ID(Array Design)	Target Description	Representative Public ID	Alignments	Gene Title	Gene Symbol	Ensembl	Entrez Gene	SwissProt	EC	RefSeq Protein ID	RefSeq Transcript ID	SGD accession number	Gene Ontology Biological Process	Gene Ontology Cellular Component	Gene Ontology Molecular Function	Pathway	InterPro	Annotation Description	Annotation Transcript Cluster	Transcript Assignments	Annotation Notes_x000D_
1769308_at	230.857	P	199.697	P	238.772	P	215.181	P	227.132	P	224.679	P	250.69	P	165.17	P	190.653	P	Yeast_2 Array	Saccharomyces cerevisiae	6-Oct-14	Affymetrix Proprietary Database	YKR009C	"S. cerevisiae YKR009C /GEN=FOX2 /DB_XREF=GI:6322861 /SEG=NC_001143:-453995,456697 /DEF=Multifunctional enzyme of the peroxisomal fatty acid beta-oxidation pathway; has 3-hydroxyacyl-CoA dehydrogenase and enoyl-CoA hydratase activities /NOTE=Fox2p; go_component: peroxisomal matrix [goid GO:0005782] [evidence TAS]; go_function: 3-hydroxyacyl-CoA dehydrogenase activity [goid GO:0003857] [evidence T…	YKR009C.S1	chrXI:453994-456697 (-) // 100.0 //	3-hydroxyacyl-CoA dehydrogenase and enoyl-CoA hydratase; multifunctional enzyme of the peroxisomal fatty acid beta-oxidation pathway	FOX2	YKR009C	853878	Q02207	EC:1.1.1.n12 /// EC:4.2.1.119 /// EC:4.2.1.74	NP_012934	NM_001179799	S000001717	0006629 // lipid metabolic process // inferred from electronic annotation /// 0006631 // fatty acid metabolic process // inferred from electronic annotation /// 0006635 // fatty acid beta-oxidation // inferred from electronic annotation /// 0006635 // fatty acid beta-oxidation // inferred from mutant phenotype /// 0008152 // metabolic process // inferred from electronic annotation /// 0055114 // …	0005777 // peroxisome // inferred from electronic annotation /// 0005777 // peroxisome // not recorded	"0000166 // nucleotide binding // inferred from electronic annotation /// 0003824 // catalytic activity // inferred from electronic annotation /// 0003857 // 3-hydroxyacyl-CoA dehydrogenase activity // inferred from direct assay /// 0004300 // enoyl-CoA hydratase activity // inferred from direct assay /// 0016491 // oxidoreductase activity // inferred from electronic annotation /// 0016616 // oxi…	---	IPR002198 // Short-chain dehydrogenase/reductase SDR // 3.2E-30 /// IPR002198 // Short-chain dehydrogenase/reductase SDR // 2.8E-31 /// IPR002539 // MaoC-like domain // 2.0E-35	This probe set was annotated using the Matching Probes based pipeline to a Entrez Gene identifier using 2 transcripts. // false // Matching Probes // A	"NM_001179799(11),YKR009C(11)"	"M86456 // S.cerevisiae multifunctional beta-oxidation protein (FOX2) mRNA, complete cds. // gb // 11 // --- /// NM_001179799 // Saccharomyces cerevisiae S288c bifunctional hydroxyacyl-CoA dehydrogenase/enoyl-CoA hydratase FOX2 (FOX2), mRNA. // refseq // 11 // --- /// YKR009C // cdna:known chromosome:R64-1-1:XI:454352:457054:-1 gene:YKR009C transcript:YKR009C description: Multifunctional enzyme o…	---_x000D_
1769309_at	10.928	A	10.928	A	10.0023	A	10.4601	A	12.0086	A	10.928	A	10.928	A	10.1801	A	10.928	A	Yeast_2 Array	Schizosaccharomyces pombe	6-Oct-14	Affymetrix Proprietary Database	SPBC1105.11c	S. pombe SPBC1105.11c /GEN=h3.3 /DEF=histone H3	SPBC1105.11c.S1	chromosome1|c212:4700727-4701138 (+) // 92.7 // /// chromosome2|c1348:3530918-3531329 (-) // 100.0 //	histone H3 h3.1 /// histone H3 h3.2 /// histone H3 h3.3	hht1 /// hht2 /// hht3	SPBC1105.11c	2539804 /// 2541220 /// 2542467	P09988	---	NP_594683 /// NP_595567 /// NP_596467	NM_001020112 /// NM_001021462 /// NM_001022386	---	0006334 // nucleosome assembly // inferred from electronic annotation /// 0006334 // nucleosome assembly // non-traceable author statement /// 0006974 // cellular response to DNA damage stimulus // inferred from genetic interaction /// 0006974 // cellular response to DNA damage stimulus // inferred from mutant phenotype	0000786 // nucleosome // inferred from electronic annotation /// 0000788 // nuclear nucleosome // non-traceable author statement /// 0005634 // nucleus // inferred from direct assay /// 0005694 // chromosome // inferred from electronic annotation /// 0031618 // nuclear centromeric heterochromatin // inferred from direct assay /// 0031933 // telomeric heterochromatin // inferred from direct assay …	0003677 // DNA binding // inferred from electronic annotation /// 0003677 // DNA binding // non-traceable author statement /// 0005515 // protein binding // inferred from physical interaction /// 0046982 // protein heterodimerization activity // inferred from electronic annotation	---	IPR007125 // Histone core // 1.2E-31	This probe set was annotated using the Matching Probes based pipeline to a Entrez Gene identifier using 4 transcripts. // true // Matching Probes // A	"NM_001022386(11),SPBC1105.11C.1(11)"	"NM_001022386 // Schizosaccharomyces pombe 972h- histone H3 h3.3 (hht3), mRNA. // refseq // 11 // --- /// SPBC1105.11c.1 // cdna:known chromosome:ASM294v2:II:3528800:3529657:-1 gene:SPBC1105.11c transcript:SPBC1105.11c.1 description: histone H3 h3.3 // ensembl // 11 // ---"	---_x000D_
1769310_at	8.47719	A	6.47842	A	8.91081	A	7.71413	A	8.22284	A	9.19656	A	7.60434	A	9.11265	A	8.9541	A	Yeast_2 Array	Schizosaccharomyces pombe	6-Oct-14	Affymetrix Proprietary Database	SPCC18.05c	S. pombe SPCC18.05c /DEF=WD repeat protein	SPCC18.05c.S1	chromosome3|p20C8:1964007-1965674 (-) // 100.0 //	notchless-like protein (predicted)	SPCC18.05c	SPCC18.05c	2539380	O74855	---	NP_588384	NM_001023375 /// NM_001023375	---	0042254 // ribosome biogenesis // inferred from sequence or structural similarity	0005634 // nucleus // inferred from direct assay /// 0005730 // nucleolus // inferred from sequence or structural similarity /// 0043234 // protein complex // non-traceable author statement	---	---	IPR001680 // WD40 repeat // 3.6E-10 /// IPR001680 // WD40 repeat // 2.5E-4 /// IPR001680 // WD40 repeat // 4.9E-8 /// IPR001680 // WD40 repeat // 3.0E-11 /// IPR001680 // WD40 repeat // 1.0E-10 /// IPR001680 // WD40 repeat // 1.2E-14 /// IPR001680 // WD40 repeat // 8.7E-11 /// IPR001680 // WD40 repeat // 2.2E-8 /// IPR012972 // NLE // 2.0E-15	This probe set was annotated using the Matching Probes based pipeline to a Entrez Gene identifier using 2 transcripts. // false // Matching Probes // A	"NM_001023375(11),SPCC18.05c.1"	"NM_001023375 // Schizosaccharomyces pombe 972h- notchless-like protein (predicted) (SPCC18.05c), mRNA. // refseq // 11 // --- /// SPCC18.05c.1 // cdna:known chromosome:ASM294v2:III:1962945:1964811:-1 gene:SPCC18.05c transcript:SPCC18.05c.1 description: notchless-like protein (predicted) // ensembl // 11 // ---"	---_x000D_
1769311_at	1249.95	P	1245.47	P	1265.48	P	1672.15	P	1512.13	P	1900.57	P	897.285	P	1027.25	P	1128.4	P	Yeast_2 Array	Saccharomyces cerevisiae	6-Oct-14	Affymetrix Proprietary Database	YDL157C	"S. cerevisiae YDL157C /GEN=STE7 /DB_XREF=GI:6320044 /SEG=NC_001136:-174233,174589 /DEF=Hypothetical ORF /NOTE=Ydl157cp; go_component: mitochondrion [goid GO:0005739] [evidence IDA] [pmid 14562095]; go_function: molecular_function unknown [goid GO:0005554] [evidence ND]; go_process: biological_process unknown [goid GO:0000004] [evidence ND]"	YDL157C.S1	chrIV:174232-174589 (-) // 100.0 //	"Putative protein of unknown function; the authentic, non-tagged protein is detected in highly purified mitochondria in high-throughput studies"	YDL157C	YDL157C	851398	Q12082	---	NP_010124	NM_001180217	S000002316	---	0005739 // mitochondrion // inferred from direct assay /// 0005739 // mitochondrion // inferred from electronic annotation	---	---	---	This probe set was annotated using the Matching Probes based pipeline to a Entrez Gene identifier using 2 transcripts. // false // Matching Probes // A	"NM_001180217(11),YDL157C(11)"	"NM_001180217 // Saccharomyces cerevisiae S288c hypothetical protein (YDL157C), mRNA. // refseq // 11 // --- /// YDL157C // cdna:known chromosome:R64-1-1:IV:174232:174588:-1 gene:YDL157C transcript:YDL157C description: Putative protein of unknown function\x3b the authentic, non-tagged protein is detected in highly purified mitochondria in high-throughput studies // ensembl // 11 // ---"	---_x000D_
1769312_at	250.947	P	233.403	P	128.07	P	271.189	P	294.549	P	181.594	P	209.292	P	178.847	P	140.293	P	Yeast_2 Array	Saccharomyces cerevisiae	6-Oct-14	Affymetrix Proprietary Database	YER059W	"S. cerevisiae YER059W /GEN=PCL6 /DB_XREF=GI:6320901 /SEG=NC_001137:+272622,273884 /DEF=PHO85 cyclin /NOTE=Pcl6p; go_component: cyclin-dependent protein kinase holoenzyme complex [goid GO:0000307] [evidence TAS] [pmid 11602261]; go_function: cyclin-dependent protein kinase regulator activity [goid GO:0016538] [evidence TAS] [pmid 11602261]; go_process: regulation of glycogen biosynthesis [goid GO…	YER059W.S1	chrV:272621-273884 (+) // 100.0 //	"Pho85p cyclin of the Pho80p subfamily; forms the major Glc8p kinase together with Pcl7p and Pho85p; involved in the control of glycogen storage by Pho85p; stabilized by Elongin C binding; PCL6 has a paralog, PCL7, that arose from the whole genome duplication"	PCL6	YER059W	856787	P40038	---	NP_010980	NM_001178950	S000000861	0000079 // regulation of cyclin-dependent protein serine/threonine kinase activity // inferred from electronic annotation /// 0005975 // carbohydrate metabolic process // inferred from electronic annotation /// 0005977 // glycogen metabolic process // inferred from electronic annotation /// 0005979 // regulation of glycogen biosynthetic process // inferred from genetic interaction /// 0005981 // …	0000307 // cyclin-dependent protein kinase holoenzyme complex // traceable author statement /// 0005634 // nucleus // inferred from electronic annotation /// 0005737 // cytoplasm // inferred from electronic annotation	0005515 // protein binding // inferred from physical interaction /// 0016538 // cyclin-dependent protein serine/threonine kinase regulator activity // traceable author statement /// 0019901 // protein kinase binding // inferred from electronic annotation	---	IPR013922 // Cyclin PHO80-like // 4.5E-25 /// IPR013922 // Cyclin PHO80-like // 7.4E-16	This probe set was annotated using the Matching Probes based pipeline to a Entrez Gene identifier using 2 transcripts. // false // Matching Probes // A	"NM_001178950(11),YER059W(11)"	"NM_001178950 // Saccharomyces cerevisiae S288c Pcl6p (PCL6), mRNA. // refseq // 11 // --- /// YER059W // cdna:known chromosome:R64-1-1:V:272624:273886:1 gene:YER059W transcript:YER059W description: Pho85p cyclin of the Pho80p subfamily\x3b forms the major Glc8p kinase together with Pcl7p and Pho85p\x3b involved in the control of glycogen storage by Pho85p\x3b stabilized by Elongin C binding // e…	---_x000D_
1769313_at	195.094	P	173.185	P	128.39	P	184.449	P	184.449	P	141.181	P	323.403	P	198.05	P	239.334	P	Yeast_2 Array	Saccharomyces cerevisiae	6-Oct-14	Affymetrix Proprietary Database	YGL059W	"S. cerevisiae YGL059W /GEN=YBP2 /DB_XREF=GI:27808706 /SEG=NC_001139:+392226,393701 /DEF=Hypothetical ORF /NOTE=Ygl059wp; go_component: mitochondrion [goid GO:0005739] [evidence IDA] [pmid 14562095]; go_function: protein kinase activity [goid GO:0004672] [evidence ISS] [pmid 10592175]; go_process: biological_process unknown [goid GO:0000004] [evidence ND]"	YGL059W.S1	chrVII:392227-393703 (+) // 100.0 //	Mitochondrial protein kinase; negatively regulates activity of the pyruvate dehydrogenase complex by phosphorylating the ser-133 residue of the Pda1p subunit; acts in concert with kinase Pkp1p and phosphatases Ptc5p and Ptc6p; relocalizes from mitochondrion to cytoplasm upon DNA replication stress	PKP2	YGL059W	852821	P53170	EC:2.7.11.- /// EC:2.7.11.2	NP_011456	NM_001180924	S000003027	0005975 // carbohydrate metabolic process // inferred from electronic annotation /// 0006006 // glucose metabolic process // inferred from electronic annotation /// 0006468 // protein phosphorylation // inferred from direct assay /// 0015976 // carbon utilization // inferred from genetic interaction /// 0016310 // phosphorylation // inferred from electronic annotation /// 0018105 // peptidyl-seri…	0005739 // mitochondrion // inferred from direct assay /// 0005739 // mitochondrion // inferred from electronic annotation /// 0005759 // mitochondrial matrix // inferred from electronic annotation	0000166 // nucleotide binding // inferred from electronic annotation /// 0004672 // protein kinase activity // inferred from direct assay /// 0004674 // protein serine/threonine kinase activity // inferred from electronic annotation /// 0004740 // pyruvate dehydrogenase (acetyl-transferring) kinase activity // inferred from electronic annotation /// 0004740 // pyruvate dehydrogenase (acetyl-trans…	---	"IPR018955 // Branched-chain alpha-ketoacid dehydrogenase kinase/Pyruvate dehydrogenase kinase, N-terminal // 3.3E-35"	This probe set was annotated using the Matching Probes based pipeline to a Entrez Gene identifier using 2 transcripts. // false // Matching Probes // A	"NM_001180924(11),YGL059W(11)"	"NM_001180924 // Saccharomyces cerevisiae S288c Pkp2p (PKP2), mRNA. // refseq // 11 // --- /// YGL059W // cdna:known chromosome:R64-1-1:VII:392223:393698:1 gene:YGL059W transcript:YGL059W description: Mitochondrial protein kinase that negatively regulates activity of the pyruvate dehydrogenase complex by phosphorylating the ser-133 residue of the Pda1p subunit\x3b acts in concert with kinase Pkp1…	---_x000D_
1769314_at	496.959	P	549.707	P	556.975	P	380.019	P	372.765	P	501.206	P	505.007	P	431.507	P	651.382	P	Yeast_2 Array	Saccharomyces cerevisiae	6-Oct-14	Affymetrix Proprietary Database	YDR481C	"S. cerevisiae YDR481C /GEN=PHO8 /DB_XREF=GI:6320689 /SEG=NC_001136:-1418538,1420238 /DEF=Repressible alkaline phosphatase, a glycoprotein localized to the vacuole; regulated by levels of inorganic phosphate and by a system consisting of Pho4p, Pho9p, Pho80p, Pho81p and Pho85p; dephosphorylates phosphotyrosyl peptides /NOTE=Pho8p; go_component: vacuolar membrane (sensu Fungi) [goid GO:0000329] [e…	YDR481C.S1	chrIV:1418542-1420243 (-) // 100.0 //	"Repressible vacuolar alkaline phosphatase; regulated by levels of Pi and by Pho4p, Pho9p, Pho80p, Pho81p and Pho85p; dephosphorylates phosphotyrosyl peptides; contributes to NAD+ metabolism by producing nicotinamide riboside from NMN"	PHO8	YDR481C	852092	P11491	EC:3.1.3.1 /// EC:3.1.7.6	NP_010769	NM_001180789	S000002889	0006470 // protein dephosphorylation // inferred from direct assay /// 0008152 // metabolic process // inferred from electronic annotation /// 0046496 // nicotinamide nucleotide metabolic process // inferred from mutant phenotype	0000329 // fungal-type vacuole membrane // inferred from direct assay /// 0005737 // cytoplasm // inferred from electronic annotation /// 0005773 // vacuole // inferred from electronic annotation /// 0005774 // vacuolar membrane // inferred from electronic annotation /// 0016020 // membrane // inferred from electronic annotation /// 0016021 // integral component of membrane // inferred from elect…	"0003824 // catalytic activity // inferred from electronic annotation /// 0004035 // alkaline phosphatase activity // inferred from direct assay /// 0004035 // alkaline phosphatase activity // inferred from electronic annotation /// 0016787 // hydrolase activity // inferred from electronic annotation /// 0016791 // phosphatase activity // inferred from electronic annotation /// 0046872 // metal i…	---	IPR001952 // Alkaline phosphatase // 3.0999999999999998E-158	This probe set was annotated using the Matching Probes based pipeline to a Entrez Gene identifier using 2 transcripts. // false // Matching Probes // A	"NM_001180789(11),YDR481C(11)"	"NM_001180789 // Saccharomyces cerevisiae S288c Pho8p (PHO8), mRNA. // refseq // 11 // --- /// YDR481C // cdna:known chromosome:R64-1-1:IV:1418550:1420250:-1 gene:YDR481C transcript:YDR481C description: Repressible vacuolar alkaline phosphatase\x3b regulated by levels of Pi and by Pho4p, Pho9p, Pho80p, Pho81p and Pho85p\x3b dephosphorylates phosphotyrosyl peptides\x3b contributes to NAD+ metaboli…	---_x000D_
1769315_at	3.80022	A	3.52405	A	3.13092	A	3.91389	A	3.24993	A	3.96267	A	3.45086	A	4.03391	A	3.60675	A	Yeast_2 Array	Schizosaccharomyces pombe	6-Oct-14	Affymetrix Proprietary Database	SPBC32H8.10	S. pombe SPBC32H8.10 /GEN=cdk9 /DEF=cyclin-dependent protein kinase (PMID 12475973)	SPBC32H8.10.S1	chromosome2|c1348:1471579-1473526 (+) // 100.0 //	P-TEFb-associated cyclin-dependent protein kinase Cdk9	cdk9	SPBC32H8.10	2540239	Q96WV9	---	NP_595616	NM_001021511	---	"0006351 // transcription, DNA-templated // inferred from electronic annotation /// 0006355 // regulation of transcription, DNA-templated // inferred from electronic annotation /// 0006360 // transcription from RNA polymerase I promoter // inferred from genetic interaction /// 0006468 // protein phosphorylation // inferred from direct assay /// 0016310 // phosphorylation // inferred from electron…	0005634 // nucleus // inferred from direct assay /// 0008024 // positive transcription elongation factor complex b // non-traceable author statement /// 0070693 // P-TEFb-cap methyltransferase complex // inferred from direct assay	"0000166 // nucleotide binding // inferred from electronic annotation /// 0004672 // protein kinase activity // inferred from electronic annotation /// 0004674 // protein serine/threonine kinase activity // inferred from direct assay /// 0004693 // cyclin-dependent protein serine/threonine kinase activity // inferred from direct assay /// 0005515 // protein binding // inferred from physical inter…	---	IPR000719 // Protein kinase domain // 1.1999999999999998E-69	This probe set was annotated using the Matching Probes based pipeline to a Entrez Gene identifier using 2 transcripts. // false // Matching Probes // A	"NM_001021511(11),SPBC32H8.10.1(11)"	"NM_001021511 // Schizosaccharomyces pombe 972h- P-TEFb-associated cyclin-dependent protein kinase Cdk9 (cdk9), mRNA. // refseq // 11 // --- /// SPBC32H8.10.1 // cdna:known chromosome:ASM294v2:II:1470513:1473182:1 gene:SPBC32H8.10 transcript:SPBC32H8.10.1 description: P-TEFb-associated cyclin-dependent protein kinase Cdk9 // ensembl // 11 // ---"	---_x000D_
1769316_s_at	8.87131	A	8.22145	A	8.01757	A	8.22145	A	7.83483	A	8.62761	A	8.22145	A	6.83418	A	8.22145	A	Yeast_2 Array	Schizosaccharomyces pombe	6-Oct-14	Affymetrix Proprietary Database	SPAC750.05c	S. pombe SPAC750.05c /DEF=telomeric duplication	SPAC750.05c.S1	chromosome1|c212:30663-31616 (+) // 91.88 // /// chromosome2|c1348:7979-9014 (+) // 99.71 // /// chromosome1|c212:5567104-5568139 (-) // 100.0 // /// chromosome2|c1348:4505709-4506744 (-) // 99.71 //	hypothetical protein /// hypothetical protein /// hypothetical protein /// hypothetical protein	SPAC750.05c /// SPAC977.01 /// SPBC1348.02 /// SPBPB2B2.19c	SPAC750.05c /// SPAC977.01 /// SPBC1348.02 /// SPBPB2B2.19c	2541343 /// 2541564 /// 2541576 /// 2543353	Q9P3V8 /// Q9P3E6	---	NP_592764 /// NP_592774 /// NP_595031 /// NP_596865	NM_001018174 /// NM_001018174 /// NM_001020461 /// NM_001020461 /// NM_001020927 /// NM_001020927 /// NM_001023888 /// NM_001023888	---	---	0005783 // endoplasmic reticulum // inferred from electronic annotation /// 0005783 // endoplasmic reticulum // inferred from direct assay /// 0005789 // endoplasmic reticulum membrane // inferred from electronic annotation /// 0009986 // cell surface // non-traceable author statement /// 0016020 // membrane // non-traceable author statement /// 0016021 // integral component of membrane // inferr…	---	---	"IPR018291 // 5 transmembrane protein, Schizosaccharomyces pombe // 2.6E-165 /// IPR018291 // 5 transmembrane protein, Schizosaccharomyces pombe // 2.2E-166 /// IPR018291 // 5 transmembrane protein, Schizosaccharomyces pombe // 1.4E-155"	This probe set was annotated using the Matching Probes based pipeline to a Entrez Gene identifier using 11 transcripts. // true // Matching Probes // A	"NM_001023888(11),NM_001020461(11),NM_001020927(11),NM_001018174(11),SPAC977.01.1(11),SPAC750.05C.1(11),SPBC1348.02.1(11),SPBPB2B2.19C.1(11)"	"NM_001018174 // Schizosaccharomyces pombe 972h- hypothetical protein (SPAC977.01), mRNA. // refseq // 11 // --- /// NM_001020461 // Schizosaccharomyces pombe 972h- hypothetical protein (SPAC750.05c), mRNA. // refseq // 11 // --- /// NM_001020927 // Schizosaccharomyces pombe 972h- hypothetical protein (SPBC1348.02), mRNA. // refseq // 11 // --- /// NM_001023888 // Schizosaccharomyces pombe 972h- …	---_x000D_
1769317_at	62.3947	P	81.4516	P	78.5724	P	94.8379	P	85.6405	P	78.7246	P	87.9324	P	113.181	P	89.0606	P	Yeast_2 Array	Saccharomyces cerevisiae	6-Oct-14	Affymetrix Proprietary Database	YML113W	"S. cerevisiae YML113W /GEN=DAT1 /DB_XREF=GI:6323523 /SEG=NC_001145:+44045,44791 /DEF=datin, an oligo(dA).oligo(dT)-binding protein /NOTE=Dat1p; go_component: nucleus [goid GO:0005634] [evidence IDA] [pmid 14562095]; go_function: AT DNA binding [goid GO:0003680] [evidence IDA] [pmid 2670564]; go_process: negative regulation of transcription from Pol II promoter [goid GO:0000122] [evidence IMP] [p…	YML113W.S1	chrXIII:44044-44791 (+) // 100.0 //	DNA binding protein that recognizes oligo(dA).oligo(dT) tracts; Arg side chain in its N-terminal pentad Gly-Arg-Lys-Pro-Gly repeat is required for DNA-binding; relocalizes to the cytosol in response to hypoxia; not essential for viability	DAT1	YML113W	854927	P13483	---	NP_013594	NM_001182475	S000004581	0000122 // negative regulation of transcription from RNA polymerase II promoter // inferred from mutant phenotype	0005634 // nucleus // inferred from direct assay /// 0005829 // cytosol // inferred from direct assay	0003677 // DNA binding // inferred from electronic annotation /// 0003680 // AT DNA binding // inferred from direct assay	---	---	This probe set was annotated using the Matching Probes based pipeline to a Entrez Gene identifier using 2 transcripts. // false // Matching Probes // A	"NM_001182475(11),YML113W(11)"	"NM_001182475 // Saccharomyces cerevisiae S288c Dat1p (DAT1), mRNA. // refseq // 11 // --- /// YML113W // cdna:known chromosome:R64-1-1:XIII:44045:44791:1 gene:YML113W transcript:YML113W description: DNA binding protein that recognizes oligo(dA).oligo(dT) tracts\x3b Arg side chain in its N-terminal pentad Gly-Arg-Lys-Pro-Gly repeat is required for DNA-binding\x3b not essential for viability // en…	---_x000D_
1769318_at	6.66992	A	6.66992	A	5.92693	A	6.01956	A	6.66992	A	5.69528	A	7.75549	A	6.66992	A	6.66992	A	Yeast_2 Array	Schizosaccharomyces pombe	6-Oct-14	Affymetrix Proprietary Database	SPCC830.06	S. pombe SPCC830.06 /DEF=calcineurin (b subunit) (regulatory subunit) (predicted)	SPCC830.06.S1	chromosome3|p20C8:2193103-2193936 (+) // 100.0 //	calcineurin regulatory subunit (predicted)	SPCC830.06	SPCC830.06	2538786	Q9UU93	---	NP_588476	NM_001023467	---	0009966 // regulation of signal transduction // inferred by curator /// 0050790 // regulation of catalytic activity // inferred by curator	0005634 // nucleus // inferred from direct assay /// 0005737 // cytoplasm // inferred from direct assay /// 0005737 // cytoplasm // not recorded /// 0005829 // cytosol // inferred from direct assay /// 0005955 // calcineurin complex // not recorded /// 0032153 // cell division site // inferred from direct assay	0005509 // calcium ion binding // inferred from electronic annotation /// 0008597 // calcium-dependent protein serine/threonine phosphatase regulator activity // inferred by curator /// 0046872 // metal ion binding // inferred from electronic annotation	---	IPR002048 // EF-hand domain // 0.079 /// IPR002048 // EF-hand domain // 5.8E-4 /// IPR011992 // EF-hand domain pair // 1.1E-12	This probe set was annotated using the Matching Probes based pipeline to a Entrez Gene identifier using 2 transcripts. // false // Matching Probes // A	"NM_001023467(11),SPCC830.06.1(11)"	"NM_001023467 // Schizosaccharomyces pombe 972h- calcineurin regulatory subunit (predicted) (SPCC830.06), mRNA. // refseq // 11 // --- /// SPCC830.06.1 // cdna:known chromosome:ASM294v2:III:2192049:2193378:1 gene:SPCC830.06 transcript:SPCC830.06.1 description: calcineurin regulatory subunit (calcineurin B) // ensembl // 11 // ---"	---_x000D_
1769319_at	569.625	P	465.695	P	340.342	P	682.329	P	659.87	P	422.242	P	728.297	P	604.723	P	504.356	P	Yeast_2 Array	Saccharomyces cerevisiae	6-Oct-14	Affymetrix Proprietary Database	YIL157C	"S. cerevisiae YIL157C /GEN=BNR1 /DB_XREF=GI:6322034 /SEG=NC_001141:-46949,47542 /DEF=The authentic, non-tagged protein was localized to the mitochondria /NOTE=Yil157cp"	YIL157C.S1	chrIX:46948-47542 (-) // 100.0 //	Mitochondrial inner membrane protein; required for assembly of the cytochrome c oxidase complex (complex IV); interacts with complex IV assembly factor Shy1p during the early stages of assembly	COA1	YIL157C	854649	P40452	---	NP_012109	NM_001179505	S000001419	0033617 // mitochondrial respiratory chain complex IV assembly // inferred from mutant phenotype /// 0033617 // mitochondrial respiratory chain complex IV assembly // inferred from physical interaction	0005739 // mitochondrion // inferred from direct assay /// 0005739 // mitochondrion // inferred from electronic annotation /// 0005743 // mitochondrial inner membrane // inferred from electronic annotation /// 0016020 // membrane // inferred from electronic annotation /// 0016021 // integral component of membrane // inferred from electronic annotation /// 0031305 // integral component of mitochon…	0005515 // protein binding // inferred from physical interaction	---	IPR014807 // Cytochrome oxidase assembly protein 1 // 6.7E-37	This probe set was annotated using the Matching Probes based pipeline to a Entrez Gene identifier using 2 transcripts. // false // Matching Probes // A	"NM_001179505(11),YIL157C(11)"	"NM_001179505 // Saccharomyces cerevisiae S288c Coa1p (COA1), mRNA. // refseq // 11 // --- /// YIL157C // cdna:known chromosome:R64-1-1:IX:46949:47542:-1 gene:YIL157C transcript:YIL157C description: Mitochondrial inner membrane protein required for assembly of the cytochrome c oxidase complex (complex IV)\x3b interacts with complex IV assembly factor Shy1p during the early stages of assembly // e…	---_x000D_
1769320_at	57.8615	P	67.2596	P	91.4269	P	62.4244	P	57.9988	P	88.0457	P	67.7364	P	66.8026	P	74.8475	P	Yeast_2 Array	Saccharomyces cerevisiae	6-Oct-14	Affymetrix Proprietary Database	YPR003C	"S. cerevisiae YPR003C /GEN=PDH1 /DB_XREF=GI:6325260 /SEG=NC_001148:-561499,563763 /DEF=Hypothetical ORF /NOTE=Ypr003cp; go_component: endoplasmic reticulum [goid GO:0005783] [evidence IDA] [pmid 14562095]; go_function: molecular_function unknown [goid GO:0005554] [evidence ND]; go_process: biological_process unknown [goid GO:0000004] [evidence ND]"	YPR003C.S1	chrXVI:561500-563765 (-) // 100.0 //	Putative sulfate permease; physically interacts with Hsp82p; green fluorescent protein (GFP)-fusion protein localizes to the ER; YPR003C is not an essential gene	YPR003C	YPR003C	856111	P53394	---	NP_015328	NM_001184100	S000006207	0006810 // transport // inferred from electronic annotation /// 0008272 // sulfate transport // inferred from electronic annotation /// 0055085 // transmembrane transport // inferred from electronic annotation /// 1902358 // sulfate transmembrane transport // inferred from electronic annotation	0005783 // endoplasmic reticulum // inferred from direct assay /// 0005783 // endoplasmic reticulum // inferred from electronic annotation /// 0005789 // endoplasmic reticulum membrane // inferred from electronic annotation /// 0016020 // membrane // inferred from electronic annotation /// 0016021 // integral component of membrane // inferred from electronic annotation /// 0016021 // integral com…	0005215 // transporter activity // inferred from electronic annotation /// 0008271 // secondary active sulfate transmembrane transporter activity // inferred from electronic annotation /// 0015116 // sulfate transmembrane transporter activity // inferred from electronic annotation	---	IPR002645 // STAS domain // 5.7E-28 /// IPR011547 // Sulphate transporter // 7.799999999999999E-71	This probe set was annotated using the Matching Probes based pipeline to a Entrez Gene identifier using 2 transcripts. // false // Matching Probes // A	"NM_001184100(11),YPR003C(11)"	"NM_001184100 // Saccharomyces cerevisiae S288c hypothetical protein (YPR003C), mRNA. // refseq // 11 // --- /// YPR003C // cdna:known chromosome:R64-1-1:XVI:561504:563768:-1 gene:YPR003C transcript:YPR003C description: Putative sulfate permease\x3b physically interacts with Hsp82p\x3b green fluorescent protein (GFP)-fusion protein localizes to the ER\x3b YPR003C is not an essential gene // ensem…	---_x000D_
1769321_at	125.625	P	105.812	P	99.9535	P	8.00502	A	7.06479	A	8.99722	A	571.899	P	484.292	P	434.817	P	Yeast_2 Array	Saccharomyces cerevisiae	6-Oct-14	Affymetrix Proprietary Database	YNR074C	"S. cerevisiae YNR074C /GEN=HXT17 /DB_XREF=GI:6324402 /SEG=NC_001146:-777599,778735 /DEF=putative reductase /NOTE=Ynr074cp; go_component: plasma membrane [goid GO:0005886] [evidence ISS] [pmid 11409174]; go_function: oxidoreductase activity, acting on NADH or NADPH, disulfide as acceptor [goid GO:0016654] [evidence ISS] [pmid 11409174]; go_process: response to singlet oxygen [goid GO:0000304] [ev…	YNR074C.S1	chrXIV:777601-778738 (-) // 100.0 //	"Mitochondrial cell death effector; translocates to the nucleus in response to apoptotic stimuli, homolog of mammalian Apoptosis-Inducing Factor, putative reductase"	AIF1	YNR074C	855811	P52923	EC:1.-.-.-	NP_014472	NM_001183251	S000005357	0000304 // response to singlet oxygen // inferred from mutant phenotype /// 0006915 // apoptotic process // inferred from electronic annotation /// 0043065 // positive regulation of apoptotic process // inferred from mutant phenotype /// 0055114 // oxidation-reduction process // inferred from electronic annotation	0005634 // nucleus // inferred from direct assay /// 0005634 // nucleus // inferred from electronic annotation /// 0005739 // mitochondrion // inferred from direct assay /// 0005739 // mitochondrion // inferred from electronic annotation /// 0005741 // mitochondrial outer membrane // inferred from electronic annotation /// 0005886 // plasma membrane // inferred from sequence or structural similar…	"0016491 // oxidoreductase activity // inferred from electronic annotation /// 0016668 // oxidoreductase activity, acting on a sulfur group of donors, NAD(P) as acceptor // inferred from sequence or structural similarity /// 0050660 // flavin adenine dinucleotide binding // inferred from electronic annotation"	---	"IPR001327 // Pyridine nucleotide-disulphide oxidoreductase, NAD-binding domain // 3.3E-15 /// IPR023753 // Pyridine nucleotide-disulphide oxidoreductase, FAD/NAD(P)-binding domain // 7.7E-14"	This probe set was annotated using the Matching Probes based pipeline to a Entrez Gene identifier using 2 transcripts. // false // Matching Probes // A	"NM_001183251(11),YNR074C(11)"	"NM_001183251 // Saccharomyces cerevisiae S288c Aif1p (AIF1), mRNA. // refseq // 11 // --- /// YNR074C // cdna:known chromosome:R64-1-1:XIV:777602:778738:-1 gene:YNR074C transcript:YNR074C description: Mitochondrial cell death effector that translocates to the nucleus in response to apoptotic stimuli, homolog of mammalian Apoptosis-Inducing Factor, putative reductase // ensembl // 11 // ---"	---_x000D_
1769322_s_at	492.138	P	530.058	P	296.028	P	628.292	P	546.586	P	261.546	P	683.562	P	565.388	P	530.058	P	Yeast_2 Array	Saccharomyces cerevisiae	6-Oct-14	Affymetrix Proprietary Database	YLR154C-H	"S. cerevisiae YLR154C-H /GEN=TAR1 /DB_XREF=GI:33438834 /SEG=NC_001144:-468828,468959 /DEF=Identified by fungal homology and RT-PCR /NOTE=Ylr154c-hp; go_component: cellular_component unknown [goid GO:0008372] [evidence ND]; go_function: molecular_function unknown [goid GO:0005554] [evidence ND]; go_process: biological_process unknown [goid GO:0000004] [evidence ND]"	YLR154C-H.S1	chrXII:485711-485843 (-) // 100.0 // /// chrXII:482059-482191 (-) // 100.0 // /// chrXII:472479-472611 (-) // 100.0 // /// chrXII:468827-468959 (-) // 100.0 //	"Putative protein of unknown function; identified by fungal homology comparisons and RT-PCR; this ORF partially overlaps RDN5-2; YLR154C-H has a paralog, YLR157C-C, that arose from a segmental duplication /// Putative protein of unknown function; identified by fungal homology comparisons and RT-PCR; this ORF partially overlaps RDN5-2; YLR154C-H has a paralog, YLR157C-C, that arose from a segmenta…	YLR154C-H /// YLR156C-A /// YLR157C-C /// YLR159C-A	YLR154C-H /// YLR156C-A /// YLR157C-C /// YLR159C-A	1466410 /// 1466411 /// 1466414 /// 1466415	P0CY04 /// P0CY05 /// P0CY03 /// P0CY02	---	NP_878122 /// NP_878123 /// NP_878126 /// NP_878127	NM_001184561 /// NM_001184563 /// NM_001184564 /// NM_001184565	S000028562 /// S000028564 /// S000028565 /// S000028566	---	---	---	---	---	This probe set was annotated using the Matching Probes based pipeline to a Entrez Gene identifier using 20 transcripts. // true // Matching Probes // A	"NM_001184564(11),NM_001184563(11),NM_001184561(11),NM_001184565(11),YLR154C-H(11),YLR156C-A(11),YLR157C-C(11),YLR159C-A(11)"	"NM_001184561 // Saccharomyces cerevisiae S288c hypothetical protein (YLR157C-C), mRNA. // refseq // 11 // --- /// NM_001184563 // Saccharomyces cerevisiae S288c hypothetical protein (YLR156C-A), mRNA. // refseq // 11 // --- /// NM_001184564 // Saccharomyces cerevisiae S288c hypothetical protein (YLR154C-H), mRNA. // refseq // 11 // --- /// NM_001184565 // Saccharomyces cerevisiae S288c hypotheti…	RDN5-1 // ensembl // 9 // Negative Strand Matching Probes /// RDN5-2 // ensembl // 9 // Negative Strand Matching Probes /// RDN5-3 // ensembl // 9 // Negative Strand Matching Probes /// RDN5-4 // ensembl // 9 // Negative Strand Matching Probes /// RDN5-5 // ensembl // 9 // Negative Strand Matching Probes /// RDN5-6 // ensembl // 9 // Negative Strand Matching Probes /// NONSCET000297 // noncode //…
1769323_at	282.991	P	279.251	P	316.06	P	303.319	P	292.953	P	281.859	P	278.125	P	269.267	P	270.209	P	Yeast_2 Array	Saccharomyces cerevisiae	6-Oct-14	Affymetrix Proprietary Database	YKL012W	"S. cerevisiae YKL012W /GEN=PRP40 /DB_XREF=GI:6322840 /SEG=NC_001143:+417953,419704 /DEF=U1 snRNP protein involved in splicing, interacts with the branchpoint-binding protein during the formation of the second commitment complex /NOTE=Prp40p; go_component: commitment complex [goid GO:0000243] [evidence IPI,TAS] [pmid 10072386]; go_component: snRNP U1 [goid GO:0005685] [evidence IPI,TAS] [pmid 100…	YKL012W.S1	chrXI:417952-419704 (+) // 100.0 //	U1 snRNP protein involved in splicing; interacts with the branchpoint-binding protein during the formation of the second commitment complex	PRP40	YKL012W	853857	P33203	---	NP_012913	NM_001179578	S000001495	"0000398 // mRNA splicing, via spliceosome // inferred from direct assay /// 0006397 // mRNA processing // inferred from electronic annotation /// 0008380 // RNA splicing // inferred from electronic annotation"	0005634 // nucleus // inferred from electronic annotation /// 0005634 // nucleus // inferred from mutant phenotype /// 0005685 // U1 snRNP // inferred from direct assay /// 0030529 // ribonucleoprotein complex // inferred from electronic annotation /// 0071004 // U2-type prespliceosome // inferred from direct assay	0003723 // RNA binding // inferred from direct assay /// 0005515 // protein binding // inferred from physical interaction	---	IPR001202 // WW domain // 1.2E-10 /// IPR001202 // WW domain // 4.2E-9 /// IPR002713 // FF domain // 2.5E-10 /// IPR002713 // FF domain // 9.7E-5 /// IPR002713 // FF domain // 1.0E-12 /// IPR002713 // FF domain // 5.8E-14	This probe set was annotated using the Matching Probes based pipeline to a Entrez Gene identifier using 2 transcripts. // false // Matching Probes // A	"NM_001179578(11),YKL012W(11)"	"NM_001179578 // Saccharomyces cerevisiae S288c Prp40p (PRP40), mRNA. // refseq // 11 // --- /// YKL012W // cdna:known chromosome:R64-1-1:XI:418310:420061:1 gene:YKL012W transcript:YKL012W description: U1 snRNP protein involved in splicing, interacts with the branchpoint-binding protein during the formation of the second commitment complex // ensembl // 11 // ---"	---_x000D_
1769324_at	249.195	P	249.736	P	258.933	P	220.304	P	237.151	P	231.542	P	177.326	P	215.181	P	241.827	P	Yeast_2 Array	Saccharomyces cerevisiae	6-Oct-14	Affymetrix Proprietary Database	YJL147C	"S. cerevisiae YJL147C /GEN=RPA34 /DB_XREF=GI:6322314 /SEG=NC_001142:-141337,142485 /DEF=Hypothetical ORF /NOTE=Yjl147cp; go_component: mitochondrion [goid GO:0005739] [evidence IDA] [pmid 14562095]; go_function: molecular_function unknown [goid GO:0005554] [evidence ND]; go_process: biological_process unknown [goid GO:0000004] [evidence ND]"	YJL147C.S1	chrX:141415-142564 (-) // 100.0 //	Mitochondrial protein of unknown function; homozygous diploid deletion strain has a sporulation defect characterized by elevated dityrosine in the soluble fraction; expression induced by calcium shortage; YJL147W is a non-essential gene	YJL147C	YJL147C	853294	P47007	---	NP_012388	NM_001181580	S000003683	---	0005739 // mitochondrion // inferred from direct assay	---	---	---	This probe set was annotated using the Matching Probes based pipeline to a Entrez Gene identifier using 2 transcripts. // false // Matching Probes // A	"NM_001181580(11),YJL147C(11)"	"NM_001181580 // Saccharomyces cerevisiae S288c hypothetical protein (YJL147C), mRNA. // refseq // 11 // --- /// YJL147C // cdna:known chromosome:R64-1-1:X:141419:142567:-1 gene:YJL147C transcript:YJL147C description: Mitochondrial protein of unknown function\x3b homozygous diploid deletion strain has a sporulation defect characterized by elevated dityrosine in the soluble fraction\x3b expression…	---_x000D_
1769325_at	89.8925	P	84.2898	P	48.5412	P	101.734	P	96.3216	P	57.8614	P	115.335	P	81.4691	P	73.5141	P	Yeast_2 Array	Saccharomyces cerevisiae	6-Oct-14	Affymetrix Proprietary Database	YDL216C	"S. cerevisiae YDL216C /GEN=RRI1 /DB_XREF=GI:6319985 /SEG=NC_001136:-68998,70365 /DEF=subunit of COP9 signalosome (CSN) /NOTE=Rri1p; go_component: signalosome complex [goid GO:0008180] [evidence TAS] [pmid 12186635]; go_component: signalosome complex [goid GO:0008180] [evidence IDA] [pmid 12446563]; go_function: metalloendopeptidase activity [goid GO:0004222] [evidence IMP] [pmid 12183637]; go_pr…	YDL216C.S1	chrIV:68997-70365 (-) // 100.0 //	Catalytic subunit of the COP9 signalosome (CSN) complex; acts as an isopeptidase in cleaving the ubiquitin-like protein Nedd8 from SCF ubiquitin ligases; metalloendopeptidase involved in the adaptation to pheromone signaling	RRI1	YDL216C	851310	Q12468	EC:3.4.-.-	NP_010065	NM_001180276	S000002375	0000754 // adaptation of signaling pathway by response to pheromone involved in conjugation with cellular fusion // inferred from mutant phenotype /// 0006508 // proteolysis // inferred from electronic annotation /// 0010388 // cullin deneddylation // inferred from mutant phenotype /// 0070452 // positive regulation of ergosterol biosynthetic process // inferred from mutant phenotype	0005634 // nucleus // inferred from electronic annotation /// 0005737 // cytoplasm // inferred from electronic annotation /// 0008180 // COP9 signalosome // inferred from direct assay /// 0008180 // COP9 signalosome // inferred from electronic annotation	0004222 // metalloendopeptidase activity // inferred from mutant phenotype /// 0005515 // protein binding // inferred from physical interaction /// 0008233 // peptidase activity // inferred from electronic annotation /// 0008237 // metallopeptidase activity // inferred from electronic annotation /// 0016787 // hydrolase activity // inferred from electronic annotation /// 0046872 // metal ion bind…	---	IPR000555 // JAB1/MPN/MOV34 metalloenzyme domain // 9.4E-30	This probe set was annotated using the Matching Probes based pipeline to a Entrez Gene identifier using 2 transcripts. // false // Matching Probes // A	"NM_001180276(11),YDL216C(11)"	"NM_001180276 // Saccharomyces cerevisiae S288c Rri1p (RRI1), mRNA. // refseq // 11 // --- /// YDL216C // cdna:known chromosome:R64-1-1:IV:68997:70319:-1 gene:YDL216C transcript:YDL216C description: Catalytic subunit of the COP9 signalosome (CSN) complex that acts as an isopeptidase in cleaving the ubiquitin-like protein Nedd8 from SCF ubiquitin ligases\x3b metalloendopeptidase involved in the ad…	---_x000D_
1769326_at	17.6769	A	17.3512	A	16.9775	A	16.0701	A	16.9587	A	18.3954	A	16.8275	A	18.7139	A	17.4032	A	Yeast_2 Array	Schizosaccharomyces pombe	6-Oct-14	Affymetrix Proprietary Database	SPBC1105.05	"S. pombe SPBC1105.05 /GEN=exg1 /DEF=glucan 1,3-beta-glucosidase III precursor"	SPBC1105.05.S1	chromosome2|c1348:3516937-3518161 (+) // 100.0 //	"glucan 1,6-beta-glucosidase Exg1"	exg1	SPBC1105.05	2539993	Q9URU6	EC:3.2.1.58	NP_596461	NM_001022380 /// NM_001022380	---	0005975 // carbohydrate metabolic process // inferred from electronic annotation /// 0008152 // metabolic process // inferred from electronic annotation /// 0070879 // fungal-type cell wall beta-glucan metabolic process // inferred by curator	0000935 // barrier septum // inferred from direct assay /// 0005576 // extracellular region // inferred from direct assay	"0004338 // glucan exo-1,3-beta-glucosidase activity // traceable author statement /// 0004553 // hydrolase activity, hydrolyzing O-glycosyl compounds // inferred from electronic annotation /// 0016787 // hydrolase activity // inferred from electronic annotation /// 0016798 // hydrolase activity, acting on glycosyl bonds // inferred from electronic annotation /// 0046557 // glucan endo-1,6-beta-g…	---	"IPR001547 // Glycoside hydrolase, family 5 // 1.9E-15"	This probe set was annotated using the Matching Probes based pipeline to a Entrez Gene identifier using 2 transcripts. // false // Matching Probes // A	"NM_001022380(11),SPBC1105.05.1(11)"	"D89127 // Schizosaccharomyces pombe mRNA, partial cds, clone: SY 0482. // gb // 11 // --- /// NM_001022380 // Schizosaccharomyces pombe 972h- glucan 1,6-beta-glucosidase Exg1 (exg1), mRNA. // refseq // 11 // --- /// SPBC1105.05.1 // cdna:known chromosome:ASM294v2:II:3514552:3516567:1 gene:SPBC1105.05 transcript:SPBC1105.05.1 description: glucan 1,6-beta-glucosidase Exg1 // ensembl // 11 // ---"	---_x000D_
1769327_at	4.98091	A	4.91063	A	4.73196	A	4.84134	A	4.91063	A	5.45498	A	4.11665	A	5.18454	A	4.12181	A	Yeast_2 Array	Schizosaccharomyces pombe	6-Oct-14	Affymetrix Proprietary Database	SPCC1840.01c	S. pombe SPCC1840.01c /GEN=mog1 /DEF=GTPase (PMID 11290708)	SPCC1840.01c.S1	chromosome3|p20C8:2248491-2249064 (-) // 100.0 //	Ran GTPase binding protein Mog1	mog1	SPCC1840.01c	2539036	O75002	---	NP_588500	NM_001023490	---	0006606 // protein import into nucleus // not recorded /// 0006810 // transport // inferred from electronic annotation /// 0007049 // cell cycle // inferred from electronic annotation /// 0007067 // mitotic nuclear division // inferred from electronic annotation /// 0007264 // small GTPase mediated signal transduction // inferred from genetic interaction /// 0015031 // protein transport // inferr…	0005634 // nucleus // inferred from direct assay /// 0005829 // cytosol // inferred from direct assay	0008536 // Ran GTPase binding // not recorded	---	IPR007681 // Ran-interacting Mog1 protein // 1.0E-70	This probe set was annotated using the Matching Probes based pipeline to a Entrez Gene identifier using 2 transcripts. // false // Matching Probes // A	"NM_001023490(11),SPCC1840.01c.1"	"NM_001023490 // Schizosaccharomyces pombe 972h- Ran GTPase binding protein Mog1 (mog1), mRNA. // refseq // 11 // --- /// SPCC1840.01c.1 // cdna:known chromosome:ASM294v2:III:2247361:2248273:-1 gene:SPCC1840.01c transcript:SPCC1840.01c.1 description: Ran GTPase binding protein Mog1 // ensembl // 11 // ---"	---_x000D_
1769328_at	5.04501	A	6.10417	A	4.85809	A	5.04501	A	5.04501	A	5.04501	A	5.04501	A	4.95079	A	5.54824	A	Yeast_2 Array	Schizosaccharomyces pombe	6-Oct-14	Affymetrix Proprietary Database	SPCC895.03c	S. pombe SPCC895.03c /DEF=involved in translational initiation (predicted)	SPCC895.03c.S1	chromosome3|p20C8:998941-1000168 (-) // 100.0 //	SUA5/yciO/yrdC family protein Sua5 (predicted)	SPCC895.03c	SPCC895.03c	2539596	O94530	---	NP_588044	NM_001023036	---	0006400 // tRNA modification // not recorded /// 0006417 // regulation of translation // inferred from electronic annotation /// 0008033 // tRNA processing // inferred from electronic annotation	"0000781 // chromosome, telomeric region // inferred from electronic annotation /// 0005634 // nucleus // inferred from direct assay /// 0005694 // chromosome // inferred from electronic annotation /// 0005737 // cytoplasm // not recorded /// 0005829 // cytosol // inferred from direct assay"	0000166 // nucleotide binding // inferred from electronic annotation /// 0003677 // DNA binding // inferred from electronic annotation /// 0003725 // double-stranded RNA binding // inferred from electronic annotation /// 0005524 // ATP binding // inferred from electronic annotation /// 0016740 // transferase activity // inferred from electronic annotation /// 0016779 // nucleotidyltransferase act…	---	IPR005145 // Putative GTP-binding controlling metal-binding domain // 1.8E-30 /// IPR006070 // YrdC-like domain // 2.7E-50	This probe set was annotated using the Matching Probes based pipeline to a Entrez Gene identifier using 2 transcripts. // false // Matching Probes // A	"NM_001023036(11),SPCC895.03c.1"	"NM_001023036 // Schizosaccharomyces pombe 972h- SUA5/yciO/yrdC family protein Sua5 (predicted) (SPCC895.03c), mRNA. // refseq // 11 // --- /// SPCC895.03c.1 // cdna:known chromosome:ASM294v2:III:998797:1000613:-1 gene:SPCC895.03c transcript:SPCC895.03c.1 description: SUA5/yciO/yrdC family protein Sua5 (predicted) // ensembl // 11 // ---"	---_x000D_
1769329_at	273.614	P	255.614	P	181.379	P	425.959	P	389.227	P	283.95	P	283.931	P	334.07	P	270.978	P	Yeast_2 Array	Saccharomyces cerevisiae	6-Oct-14	Affymetrix Proprietary Database	YNL320W	"S. cerevisiae YNL320W /GEN=KRE1 /DB_XREF=GI:6324009 /SEG=NC_001146:+37699,38553 /DEF=Hypothetical ORF /NOTE=Ynl320wp; go_component: cellular_component unknown [goid GO:0008372] [evidence ND]; go_function: molecular_function unknown [goid GO:0005554] [evidence ND]; go_process: biological_process unknown [goid GO:0000004] [evidence ND]"	YNL320W.S1	chrXIV:37698-38553 (+) // 100.0 //	"Putative protein of unknown function; the authentic, non-tagged protein is detected in highly purified mitochondria in high-throughput studies"	YNL320W	YNL320W	855396	P42840	---	NP_014079	NM_001183158	S000005264	---	0005739 // mitochondrion // inferred from direct assay /// 0016020 // membrane // inferred from electronic annotation /// 0016021 // integral component of membrane // inferred from electronic annotation	---	---	---	This probe set was annotated using the Matching Probes based pipeline to a Entrez Gene identifier using 2 transcripts. // false // Matching Probes // A	"NM_001183158(11),YNL320W(11)"	"NM_001183158 // Saccharomyces cerevisiae S288c hypothetical protein (YNL320W), mRNA. // refseq // 11 // --- /// YNL320W // cdna:known chromosome:R64-1-1:XIV:37700:38554:1 gene:YNL320W transcript:YNL320W description: Putative protein of unknown function\x3b the authentic, non-tagged protein is detected in highly purified mitochondria in high-throughput studies // ensembl // 11 // ---"	---_x000D_
1769330_at	7.40372	A	7.22883	A	7.71413	A	7.61383	A	7.61383	A	6.98621	A	8.10018	A	7.70797	A	7.71413	A	Yeast_2 Array	Schizosaccharomyces pombe	6-Oct-14	Affymetrix Proprietary Database	SPBC428.08c	S. pombe SPBC428.08c /GEN=clr4 /DEF=histone H3 methyltransferase	SPBC428.08c.S1	chromosome2|c1348:457474-458947 (-) // 100.0 //	histone H3 methyltransferase Clr4	clr4	SPBC428.08c	2540825	O60016	---	NP_595186	NM_001021094	---	0000122 // negative regulation of transcription from RNA polymerase II promoter // inferred from mutant phenotype /// 0000183 // chromatin silencing at rDNA // inferred from mutant phenotype /// 0006348 // chromatin silencing at telomere // traceable author statement /// 0007535 // donor selection // inferred from mutant phenotype /// 0016568 // chromatin modification // inferred from electronic …	0005634 // nucleus // inferred from direct assay /// 0005694 // chromosome // inferred from electronic annotation /// 0005724 // nuclear telomeric heterochromatin // non-traceable author statement /// 0005737 // cytoplasm // inferred from electronic annotation /// 0005816 // spindle pole body // inferred from electronic annotation /// 0005856 // cytoskeleton // inferred from electronic annotation…	0005515 // protein binding // inferred from physical interaction /// 0008168 // methyltransferase activity // inferred from direct assay /// 0008270 // zinc ion binding // inferred from electronic annotation /// 0016740 // transferase activity // inferred from electronic annotation /// 0018024 // histone-lysine N-methyltransferase activity // inferred from electronic annotation /// 0046872 // met…	---	IPR001214 // SET domain // 9.4E-24 /// IPR007728 // Pre-SET domain // 2.3000000000000003E-22 /// IPR023780 // Chromo domain // 5.1E-12	This probe set was annotated using the Matching Probes based pipeline to a Entrez Gene identifier using 2 transcripts. // false // Matching Probes // A	"NM_001021094(11),SPBC428.08c.1"	"NM_001021094 // Schizosaccharomyces pombe 972h- histone H3 methyltransferase Clr4 (clr4), mRNA. // refseq // 11 // --- /// SPBC428.08c.1 // cdna:known chromosome:ASM294v2:II:453996:458487:-1 gene:SPBC428.08c transcript:SPBC428.08c.1 description: histone H3 lysine methyltransferase Clr4 // ensembl // 11 // ---"	---_x000D_
1769331_at	249.173	P	252.496	P	217.847	P	252.026	P	261.227	P	280.847	P	252.496	P	291.625	P	232.169	P	Yeast_2 Array	Saccharomyces cerevisiae	6-Oct-14	Affymetrix Proprietary Database	YHL007C	"S. cerevisiae YHL007C /GEN=STE20 /DB_XREF=GI:6321780 /SEG=NC_001140:-95113,97932 /DEF=Involved in pheromone response and pseudohyphal growth pathways /NOTE=Ste20p; go_component: incipient bud site [goid GO:0000131] [evidence IDA] [pmid 9003780]; go_component: shmoo tip [goid GO:0005937] [evidence IDA] [pmid 9003780]; go_function: protein serine/threonine kinase activity [goid GO:0004674] [eviden…	YHL007C.S1	chrVIII:95113-97933 (-) // 100.0 //	"Cdc42p-activated signal transducing kinase; involved in pheromone response, pseudohyphal/invasive growth, vacuole inheritance, down-regulation of sterol uptake; GBB motif binds Ste4p; member of the PAK (p21-activated kinase) family"	STE20	YHL007C	856382	Q03497	EC:2.7.11.1 /// EC:2.7.11.25	NP_011856	NM_001179087	S000000999	0000011 // vacuole inheritance // inferred from genetic interaction /// 0000011 // vacuole inheritance // inferred from mutant phenotype /// 0000165 // MAPK cascade // inferred from direct assay /// 0000185 // activation of MAPKKK activity // inferred from direct assay /// 0000282 // cellular bud site selection // inferred from mutant phenotype /// 0000750 // pheromone-dependent signal transducti…	0000131 // incipient cellular bud site // inferred from direct assay /// 0005634 // nucleus // inferred from direct assay /// 0005634 // nucleus // inferred from electronic annotation /// 0005634 // nucleus // inferred from mutant phenotype /// 0005737 // cytoplasm // inferred from direct assay /// 0005737 // cytoplasm // inferred from electronic annotation /// 0005886 // plasma membrane // infer…	"0000166 // nucleotide binding // inferred from electronic annotation /// 0003729 // mRNA binding // inferred from direct assay /// 0004672 // protein kinase activity // inferred from direct assay /// 0004672 // protein kinase activity // inferred from electronic annotation /// 0004674 // protein serine/threonine kinase activity // inferred from electronic annotation /// 0005515 // protein bindin…	---	IPR000095 // CRIB domain // 1.4E-21 /// IPR000719 // Protein kinase domain // 1.0999999999999999E-72	This probe set was annotated using the Matching Probes based pipeline to a Entrez Gene identifier using 2 transcripts. // false // Matching Probes // A	"NM_001179087(11),YHL007C(11)"	"NM_001179087 // Saccharomyces cerevisiae S288c Ste20p (STE20), mRNA. // refseq // 11 // --- /// YHL007C // cdna:known chromosome:R64-1-1:VIII:95118:97937:-1 gene:YHL007C transcript:YHL007C description: Cdc42p-activated signal transducing kinase of the PAK (p21-activated kinase) family\x3b involved in pheromone response, pseudohyphal/invasive growth, vacuole inheritance, down-regulation of sterol…	---_x000D_
1769333_at	108.213	P	140.847	P	184.403	P	39.5003	P	38.0697	P	69.8865	P	56.7335	P	48.5142	P	131.638	P	Yeast_2 Array	Saccharomyces cerevisiae	6-Oct-14	Affymetrix Proprietary Database	YPL223C	"S. cerevisiae YPL223C /GEN=GRE1 /DB_XREF=GI:6325033 /SEG=NC_001148:-128631,129137 /DEF=Hydrophilin of unknown function; stress induced (osmotic, ionic, oxidative, heat shock and heavy metals); regulated by the HOG pathway /NOTE=Gre1p; go_component: cytoplasm [goid GO:0005737] [evidence IDA] [pmid 14562095]; go_function: molecular_function unknown [goid GO:0005554] [evidence ND]; go_process: resp…	YPL223C.S1	chrXVI:128630-129137 (-) // 100.0 //	"Hydrophilin essential in desiccation-rehydration process; stress induced (osmotic, ionic, oxidative, heat shock and heavy metals); regulated by the HOG pathway; GRE1 has a paralog, SIP18, that arose from the whole genome duplication"	GRE1	YPL223C	855878	Q08969	---	NP_015101	NM_001184037	S000006144	0006950 // response to stress // inferred from electronic annotation	0005737 // cytoplasm // inferred from direct assay /// 0005737 // cytoplasm // inferred from electronic annotation	---	---	---	This probe set was annotated using the Matching Probes based pipeline to a Entrez Gene identifier using 2 transcripts. // false // Matching Probes // A	"NM_001184037(11),YPL223C(11)"	"NM_001184037 // Saccharomyces cerevisiae S288c Gre1p (GRE1), mRNA. // refseq // 11 // --- /// YPL223C // cdna:known chromosome:R64-1-1:XVI:128632:129138:-1 gene:YPL223C transcript:YPL223C description: Hydrophilin of unknown function\x3b stress induced (osmotic, ionic, oxidative, heat shock and heavy metals)\x3b regulated by the HOG pathway // ensembl // 11 // ---"	---_x000D_
1769334_at	7.31597	A	6.6434	A	7.31597	A	7.39823	A	7.71413	A	6.78406	A	7.31597	A	7.31597	A	7.89276	A	Yeast_2 Array	Schizosaccharomyces pombe	6-Oct-14	Affymetrix Proprietary Database	SPBC11C11.06c	S. pombe SPBC11C11.06c /DEF=hypothetical protein	SPBC11C11.06c.S1	chromosome2|c1348:3361159-3361696 (-) // 100.0 //	sequence orphan	SPBC11C11.06c	SPBC11C11.06c	2539978	Q10195	---	NP_596395	NM_001022316	---	0034605 // cellular response to heat // inferred from expression pattern	0005634 // nucleus // inferred from direct assay /// 0005739 // mitochondrion // inferred from direct assay /// 0005829 // cytosol // inferred from direct assay	---	---	---	This probe set was annotated using the Matching Probes based pipeline to a Entrez Gene identifier using 2 transcripts. // false // Matching Probes // A	"NM_001022316(11),SPBC11C11.06c.1"	"NM_001022316 // Schizosaccharomyces pombe 972h- sequence orphan (SPBC11C11.06c), mRNA. // refseq // 11 // --- /// SPBC11C11.06c.1 // cdna:known chromosome:ASM294v2:II:3359121:3360178:-1 gene:SPBC11C11.06c transcript:SPBC11C11.06c.1 description: sequence orphan // ensembl // 11 // ---"	---_x000D_
1769335_at	770.638	P	682.07	P	880.596	P	856.323	P	825.844	P	813.431	P	721.831	P	654.764	P	590.37	P	Yeast_2 Array	Saccharomyces cerevisiae	6-Oct-14	Affymetrix Proprietary Database	YKL138C	"S. cerevisiae YKL138C /GEN=MRPL31 /DB_XREF=GI:6322711 /SEG=NC_001143:-185291,185686 /DEF=Mitochondrial ribosomal protein of the large subunit /NOTE=Mrpl31p; go_component: mitochondrial large ribosomal subunit [goid GO:0005762] [evidence IPI] [pmid 12392552]; go_component: mitochondrial large ribosomal subunit [goid GO:0005762] [evidence TAS] [pmid 9445368]; go_function: structural constituent of…	YKL138C.S1	chrXI:185290-185686 (-) // 100.0 //	Mitochondrial ribosomal protein of the large subunit	MRPL31	YKL138C	853720	P14063	---	NP_012784	NM_001179704	S000001621	0032543 // mitochondrial translation // inferred by curator	0005739 // mitochondrion // inferred from electronic annotation /// 0005762 // mitochondrial large ribosomal subunit // inferred from physical interaction /// 0005840 // ribosome // inferred from electronic annotation /// 0030529 // ribonucleoprotein complex // inferred from electronic annotation	0003735 // structural constituent of ribosome // inferred from physical interaction	---	"IPR016340 // Ribosomal protein L31, mitochondrial // 2.4E-45"	This probe set was annotated using the Matching Probes based pipeline to a Entrez Gene identifier using 2 transcripts. // false // Matching Probes // A	"NM_001179704(11),YKL138C(11)"	"NM_001179704 // Saccharomyces cerevisiae S288c mitochondrial 54S ribosomal protein YmL31 (MRPL31), mRNA. // refseq // 11 // --- /// YKL138C // cdna:known chromosome:R64-1-1:XI:185286:185681:-1 gene:YKL138C transcript:YKL138C description: Mitochondrial ribosomal protein of the large subunit // ensembl // 11 // ---"	---_x000D_
1769336_at	100.625	P	91.4497	P	127.187	P	107.096	P	90.246	P	100.075	P	82.6252	P	95.1808	P	88.6082	P	Yeast_2 Array	Saccharomyces cerevisiae	6-Oct-14	Affymetrix Proprietary Database	YNL126W	"S. cerevisiae YNL126W /GEN=SPC98 /DB_XREF=GI:6324203 /SEG=NC_001146:+387227,389767 /DEF=Involved in microtubule organization by the SBP /NOTE=Spc98p; go_component: inner plaque of spindle pole body [goid GO:0005822] [evidence IDA] [pmid 9215630]; go_component: outer plaque of spindle pole body [goid GO:0005824] [evidence IDA] [pmid 9215630]; go_function: structural constituent of cytoskeleton [g…	YNL126W.S1	chrXIV:387228-389769 (+) // 100.0 //	Component of the microtubule-nucleating Tub4p (gamma-tubulin) complex; interacts with Spc110p at the spindle pole body (SPB) inner plaque and with Spc72p at the SPB outer plaque	SPC98	YNL126W	855597	P53540	---	NP_014273	NM_001182964	S000005070	0000226 // microtubule cytoskeleton organization // inferred from electronic annotation /// 0007020 // microtubule nucleation // inferred from electronic annotation /// 0007020 // microtubule nucleation // inferred from physical interaction /// 0030472 // mitotic spindle organization in nucleus // inferred from mutant phenotype	"0000922 // spindle pole // inferred from electronic annotation /// 0000928 // gamma-tubulin small complex, spindle pole body // inferred from physical interaction /// 0005634 // nucleus // inferred from electronic annotation /// 0005737 // cytoplasm // inferred from electronic annotation /// 0005815 // microtubule organizing center // inferred from electronic annotation /// 0005816 // spindle po…	0005200 // structural constituent of cytoskeleton // inferred from physical interaction /// 0005515 // protein binding // inferred from physical interaction	---	IPR007259 // Gamma-tubulin complex component protein // 7.1E-79	This probe set was annotated using the Matching Probes based pipeline to a Entrez Gene identifier using 2 transcripts. // false // Matching Probes // A	"NM_001182964(11),YNL126W(11)"	"NM_001182964 // Saccharomyces cerevisiae S288c Spc98p (SPC98), mRNA. // refseq // 11 // --- /// YNL126W // cdna:known chromosome:R64-1-1:XIV:387227:389767:1 gene:YNL126W transcript:YNL126W description: Component of the microtubule-nucleating Tub4p (gamma-tubulin) complex\x3b interacts with Spc110p at the spindle pole body (SPB) inner plaque and with Spc72p at the SPB outer plaque // ensembl // 1…	---_x000D_
1769337_at	9.38347	A	10.2224	A	9.01384	A	9.26146	A	9.13765	A	9.26146	A	8.5479	A	9.58911	A	9.11097	A	Yeast_2 Array	Schizosaccharomyces pombe	6-Oct-14	Affymetrix Proprietary Database	SPBC83.16c	S. pombe SPBC83.16c /DEF=conserved protein	SPBC83.16c.S1	chromosome2|c1348:1539700-1541392 (-) // 100.0 //	conserved eukaryotic protein	SPBC83.16c	SPBC83.16c	2541188	O94699	---	NP_595648	NM_001021542	---	---	0005634 // nucleus // inferred from direct assay /// 0005634 // nucleus // not recorded /// 0005737 // cytoplasm // not recorded /// 0005739 // mitochondrion // inferred from electronic annotation /// 0005741 // mitochondrial outer membrane // inferred from electronic annotation /// 0005829 // cytosol // inferred from direct assay /// 0016020 // membrane // inferred from electronic annotation ///…	---	---	"IPR019412 // Outer membrane protein, IML2, mitochondrial/Tetratricopeptide repeat protein 39 // 4.4000000000000004E-134"	This probe set was annotated using the Matching Probes based pipeline to a Entrez Gene identifier using 2 transcripts. // false // Matching Probes // A	"NM_001021542(11),SPBC83.16c.1"	"NM_001021542 // Schizosaccharomyces pombe 972h- conserved eukaryotic protein (SPBC83.16c), mRNA. // refseq // 11 // --- /// SPBC83.16c.1 // cdna:known chromosome:ASM294v2:II:1538636:1541448:-1 gene:SPBC83.16c transcript:SPBC83.16c.1 description: conserved eukaryotic protein // ensembl // 11 // ---"	---_x000D_
1769338_at	33.8054	P	40.5873	P	31.7605	P	29.6252	P	35.4648	P	30.4097	P	79.5727	P	101.227	P	59.2146	P	Yeast_2 Array	Saccharomyces cerevisiae	6-Oct-14	Affymetrix Proprietary Database	YKL055C	"S. cerevisiae YKL055C /GEN=OAR1 /DB_XREF=GI:6322795 /SEG=NC_001143:-334966,335802 /DEF=Mitochondrial 3-oxoacyl-[acyl-carrier-protein] reductase, may comprise a type II mitochondrial fatty acid synthase along with Mct1p /NOTE=Oar1p; go_component: mitochondrion [goid GO:0005739] [evidence IMP,ISS] [pmid 9388293]; go_function: 3-oxoacyl-[acyl-carrier protein] reductase activity [goid GO:0004316] [e…	YKL055C.S1	chrXI:334964-335801 (-) // 100.0 //	Mitochondrial 3-oxoacyl-[acyl-carrier-protein] reductase; may comprise a type II mitochondrial fatty acid synthase along with Mct1p	OAR1	YKL055C	853810	P35731	EC:1.1.1.100	NP_012868	NM_001179621	S000001538	0006629 // lipid metabolic process // inferred from electronic annotation /// 0006631 // fatty acid metabolic process // inferred from electronic annotation /// 0006631 // fatty acid metabolic process // inferred from mutant phenotype /// 0006631 // fatty acid metabolic process // inferred from sequence or structural similarity /// 0006633 // fatty acid biosynthetic process // inferred from elect…	0005739 // mitochondrion // inferred from electronic annotation /// 0005739 // mitochondrion // inferred from mutant phenotype /// 0005739 // mitochondrion // inferred from sequence or structural similarity	0000166 // nucleotide binding // inferred from electronic annotation /// 0004316 // 3-oxoacyl-[acyl-carrier-protein] reductase (NADPH) activity // inferred from direct assay /// 0004316 // 3-oxoacyl-[acyl-carrier-protein] reductase (NADPH) activity // inferred from electronic annotation /// 0004316 // 3-oxoacyl-[acyl-carrier-protein] reductase (NADPH) activity // inferred from mutant phenotype //…	---	---	This probe set was annotated using the Matching Probes based pipeline to a Entrez Gene identifier using 2 transcripts. // false // Matching Probes // A	"NM_001179621(10),YKL055C(10)"	"NM_001179621 // Saccharomyces cerevisiae S288c 3-oxoacyl-[acyl-carrier-protein] reductase (NADPH) (OAR1), mRNA. // refseq // 10 // --- /// YKL055C // cdna:known chromosome:R64-1-1:XI:335321:336157:-1 gene:YKL055C transcript:YKL055C description: Mitochondrial 3-oxoacyl- // ensembl // 10 // ---"	---_x000D_
1769339_at	327.328	P	271.566	P	333.044	P	207.292	P	244.688	P	290.715	P	223.975	P	196.712	P	220.874	P	Yeast_2 Array	Saccharomyces cerevisiae	6-Oct-14	Affymetrix Proprietary Database	YML035C	"S. cerevisiae YML035C /GEN=AMD1 /DB_XREF=GI:6323606 /SEG=NC_001145:-206428,208860 /DEF=AMP deaminase, tetrameric enzyme that catalyzes the deamination of AMP to form IMP and ammonia; may be involved in regulation of intracellular adenine nucleotide pools /NOTE=Amd1p; go_component: cytoplasm [goid GO:0005737] [evidence IDA] [pmid 14562095]; go_function: AMP deaminase activity [goid GO:0003876] [e…	YML035C.S1	chrXIII:206427-208860 (-) // 100.0 //	"AMP deaminase; tetrameric enzyme that catalyzes the deamination of AMP to form IMP and ammonia; thought to be involved in regulation of intracellular purine (adenine, guanine, and inosine) nucleotide pools"	AMD1	YML035C	854973	P15274	EC:3.5.4.6	NP_013677	NM_001182392	S000004498	0006144 // purine nucleobase metabolic process // inferred from electronic annotation /// 0006163 // purine nucleotide metabolic process // inferred from genetic interaction /// 0006163 // purine nucleotide metabolic process // inferred from mutant phenotype /// 0006178 // guanine salvage // inferred from genetic interaction /// 0006178 // guanine salvage // inferred from mutant phenotype /// 000…	0005737 // cytoplasm // inferred from direct assay	"0003876 // AMP deaminase activity // inferred from direct assay /// 0003876 // AMP deaminase activity // inferred from electronic annotation /// 0003876 // AMP deaminase activity // inferred from mutant phenotype /// 0005515 // protein binding // inferred from physical interaction /// 0016787 // hydrolase activity // inferred from electronic annotation /// 0016814 // hydrolase activity, acting o…	---	IPR001365 // Adenosine/AMP deaminase domain // 5.0E-122	This probe set was annotated using the Matching Probes based pipeline to a Entrez Gene identifier using 2 transcripts. // false // Matching Probes // A	"NM_001182392(11),YML035C(11)"	"NM_001182392 // Saccharomyces cerevisiae S288c AMP deaminase (AMD1), mRNA. // refseq // 11 // --- /// YML035C // cdna:known chromosome:R64-1-1:XIII:206428:208860:-1 gene:YML035C transcript:YML035C description: AMP deaminase, tetrameric enzyme that catalyzes the deamination of AMP to form IMP and ammonia\x3b may be involved in regulation of intracellular adenine nucleotide pools // ensembl // 11 …	---_x000D_
1769340_at	8.42812	A	8.07992	A	7.86211	A	10.1534	A	8.21399	A	8.62761	A	8.62761	A	8.62761	A	9.67893	A	Yeast_2 Array	Schizosaccharomyces pombe	6-Oct-14	Affymetrix Proprietary Database	SPAC24C9.16c	S. pombe SPAC24C9.16c /GEN=cox8 /DEF=cytochrome c oxidase subunit VIII	SPAC24C9.16c.S1	chromosome1|c212:3043699-3044207 (-) // 100.0 //	cytochrome c oxidase subunit VIII (predicted)	cox8	SPAC24C9.16c	2542644	Q9P4W1	---	NP_594028	NM_001019453 /// NM_001019453	---	0009060 // aerobic respiration // inferred from sequence or structural similarity /// 0055114 // oxidation-reduction process // inferred from electronic annotation /// 1902600 // hydrogen ion transmembrane transport // inferred from electronic annotation /// 1902600 // hydrogen ion transmembrane transport // inferred from sequence or structural similarity	0005739 // mitochondrion // inferred from direct assay /// 0005743 // mitochondrial inner membrane // inferred from electronic annotation /// 0005751 // mitochondrial respiratory chain complex IV // inferred from sequence or structural similarity /// 0016020 // membrane // inferred from electronic annotation	0004129 // cytochrome-c oxidase activity // inferred from sequence or structural similarity /// 0016491 // oxidoreductase activity // inferred from electronic annotation	---	IPR004202 // Cytochrome c oxidase subunit VIIc // 1.2E-19	This probe set was annotated using the Matching Probes based pipeline to a Entrez Gene identifier using 2 transcripts. // false // Matching Probes // A	"NM_001019453(11),SPAC24C9.16c.1"	"NM_001019453 // Schizosaccharomyces pombe 972h- cytochrome c oxidase subunit VIII (predicted) (cox8), mRNA. // refseq // 11 // --- /// SPAC24C9.16c.1 // cdna:known chromosome:ASM294v2:I:3042749:3043380:-1 gene:SPAC24C9.16c transcript:SPAC24C9.16c.1 description: cytochrome c oxidase subunit VIII (predicted) // ensembl // 11 // ---"	---_x000D_
1769341_at	917.916	P	985.292	P	1235.38	P	1391.51	P	1212.13	P	1402.69	P	1110.51	P	1134.18	P	1169.55	P	Yeast_2 Array	Saccharomyces cerevisiae	6-Oct-14	Affymetrix Proprietary Database	YER087C-B	"S. cerevisiae YER087C-B /GEN=SBH1 /DB_XREF=GI:6320932 /SEG=NC_001137:-332578,332826 /DEF=Beta subunit of the Sec61p ER translocation complex (Sec61p-Sss1p-Sbh1p); involved in protein translocation into the endoplasmic reticulum /NOTE=Sbh1p; go_component: translocon [goid GO:0005784] [evidence TAS] [pmid 10921929]; go_function: protein transporter activity [goid GO:0008565] [evidence TAS] [pmid 1…	YER087C-B.S1	chrV:332577-332826 (-) // 100.0 //	"Beta subunit of Sec61p ER translocation complex (Sec61p-Sss1p-Sbh1p); involved in protein translocation into the endoplasmic reticulum; interacts with the exocyst complex and also with Rtn1p; cotranslationally N-acetylated by NatA; SBH1 has a paralog, SBH2, that arose from the whole genome duplication"	SBH1	YER087C-B	856821	P52870	---	NP_011011	NM_001180032	S000002128	"0006616 // SRP-dependent cotranslational protein targeting to membrane, translocation // inferred from mutant phenotype /// 0006810 // transport // inferred from electronic annotation /// 0015031 // protein transport // inferred from electronic annotation /// 0031204 // posttranslational protein targeting to membrane, translocation // inferred from direct assay /// 0043547 // positive regulation…	0005783 // endoplasmic reticulum // inferred from electronic annotation /// 0005784 // Sec61 translocon complex // inferred from direct assay /// 0005789 // endoplasmic reticulum membrane // inferred from electronic annotation /// 0016020 // membrane // inferred from electronic annotation /// 0016021 // integral component of membrane // inferred from electronic annotation	0005086 // ARF guanyl-nucleotide exchange factor activity // inferred from direct assay /// 0005515 // protein binding // inferred from physical interaction /// 0015450 // P-P-bond-hydrolysis-driven protein transmembrane transporter activity // inferred from direct assay	---	IPR016482 // Protein transport protein SecG/Sec61-beta/Sbh1 // 2.4E-17	This probe set was annotated using the Matching Probes based pipeline to a Entrez Gene identifier using 2 transcripts. // false // Matching Probes // A	"NM_001180032(11),YER087C-B(11)"	"NM_001180032 // Saccharomyces cerevisiae S288c Sbh1p (SBH1), mRNA. // refseq // 11 // --- /// YER087C-B // cdna:known chromosome:R64-1-1:V:332582:332830:-1 gene:YER087C-B transcript:YER087C-B description: Beta subunit of the Sec61p ER translocation complex (Sec61p-Sss1p-Sbh1p)\x3b involved in protein translocation into the endoplasmic reticulum\x3b interacts with the exocyst complex and also wit…	---_x000D_
1769342_at	45.8475	P	43.5466	P	524.884	P	16.5809	A	19.3891	A	38.0697	P	74.6535	P	28.9514	P	346.119	P	Yeast_2 Array	Saccharomyces cerevisiae	6-Oct-14	Affymetrix Proprietary Database	YIL160C	"S. cerevisiae YIL160C /GEN=POT1 /DB_XREF=GI:6322031 /SEG=NC_001141:-40191,41444 /DEF=3-ketoacyl-CoA thiolase with broad chain length specifity, cleaves 3-ketoacyl-CoA into acyl-CoA and acetyl-CoA during beta-oxidation of fatty acids /NOTE=Pot1p; go_component: peroxisomal matrix [goid GO:0005782] [evidence TAS]; go_function: acetyl-CoA C-acyltransferase activity [goid GO:0003988] [evidence TAS]; …	YIL160C.S1	chrIX:40190-41444 (-) // 100.0 //	3-ketoacyl-CoA thiolase with broad chain length specificity; cleaves 3-ketoacyl-CoA into acyl-CoA and acetyl-CoA during beta-oxidation of fatty acids	POT1	YIL160C	854646	P27796	EC:2.3.1.16	NP_012106	NM_001179508	S000001422	0006629 // lipid metabolic process // inferred from electronic annotation /// 0006631 // fatty acid metabolic process // inferred from electronic annotation /// 0006635 // fatty acid beta-oxidation // inferred from mutant phenotype /// 0008152 // metabolic process // inferred from electronic annotation	0005758 // mitochondrial intermembrane space // inferred from direct assay /// 0005777 // peroxisome // inferred from direct assay /// 0005777 // peroxisome // inferred from electronic annotation /// 0005782 // peroxisomal matrix // inferred from direct assay /// 0005782 // peroxisomal matrix // inferred from mutant phenotype /// 0005782 // peroxisomal matrix // not recorded	"0003729 // mRNA binding // inferred from direct assay /// 0003824 // catalytic activity // inferred from electronic annotation /// 0003988 // acetyl-CoA C-acyltransferase activity // inferred from direct assay /// 0003988 // acetyl-CoA C-acyltransferase activity // inferred from electronic annotation /// 0005515 // protein binding // inferred from physical interaction /// 0016740 // transferase …	---	"IPR020616 // Thiolase, N-terminal // 6.300000000000001E-90 /// IPR020617 // Thiolase, C-terminal // 3.7E-50"	This probe set was annotated using the Matching Probes based pipeline to a Entrez Gene identifier using 2 transcripts. // false // Matching Probes // A	"NM_001179508(11),YIL160C(11)"	"NM_001179508 // Saccharomyces cerevisiae S288c acetyl-CoA C-acyltransferase (POT1), mRNA. // refseq // 11 // --- /// YIL160C // cdna:known chromosome:R64-1-1:IX:40191:41444:-1 gene:YIL160C transcript:YIL160C description: 3-ketoacyl-CoA thiolase with broad chain length specificity, cleaves 3-ketoacyl-CoA into acyl-CoA and acetyl-CoA during beta-oxidation of fatty acids // ensembl // 11 // ---"	---_x000D_
1769343_at	9.51573	A	9.00665	A	9.26146	A	9.19818	A	9.26146	A	9.14736	A	10.8754	A	9.47438	A	12.5927	A	Yeast_2 Array	Schizosaccharomyces pombe	6-Oct-14	Affymetrix Proprietary Database	SPAPB8E5.05	S. pombe SPAPB8E5.05 /GEN=mfm1 /DEF=M-factor precursor (PMID 8196631)	SPAPB8E5.05.S1	chromosome1|c212:4917997-4918197 (+) // 100.0 // /// chromosome2|c1348:701263-701456 (+) // 93.02 //	M-factor precursor Mfm1	mfm1	SPAPB8E5.05	2543246	P34068	---	NP_594779	NM_001020207	---	0000747 // conjugation with cellular fusion // inferred from mutant phenotype /// 0006950 // response to stress // inferred from electronic annotation /// 0010514 // induction of conjugation with cellular fusion // inferred from direct assay /// 0045836 // positive regulation of meiosis // inferred from direct assay /// 1900237 // positive regulation of induction of conjugation with cellular fusi…	0005886 // plasma membrane // inferred from electronic annotation /// 0016020 // membrane // inferred from electronic annotation	0000772 // mating pheromone activity // traceable author statement /// 0005186 // pheromone activity // inferred from electronic annotation	---	IPR005555 // M-factor // 2.5E-28	This probe set was annotated using the Matching Probes based pipeline to a Entrez Gene identifier using 2 transcripts. // false // Matching Probes // A	"NM_001020207(11),SPAPB8E5.05.1(11)"	"NM_001020207 // Schizosaccharomyces pombe 972h- M-factor precursor Mfm1 (mfm1), mRNA. // refseq // 11 // --- /// SPAPB8E5.05.1 // cdna:known chromosome:ASM294v2:I:4916603:4917521:1 gene:SPAPB8E5.05 transcript:SPAPB8E5.05.1 description: M-factor precursor Mfm1 // ensembl // 11 // ---"	---_x000D_
1769344_at	427.301	P	418.876	P	445.058	P	570.168	P	533.514	P	561.196	P	542.959	P	645.238	P	580.306	P	Yeast_2 Array	Saccharomyces cerevisiae	6-Oct-14	Affymetrix Proprietary Database	YLR050C	"S. cerevisiae YLR050C /GEN=RPS0B /DB_XREF=GI:6323079 /SEG=NC_001144:-245588,246073 /DEF=Hypothetical ORF /NOTE=Ylr050cp; go_component: endoplasmic reticulum [goid GO:0005783] [evidence IDA] [pmid 14562095]; go_function: molecular_function unknown [goid GO:0005554] [evidence ND]; go_process: biological_process unknown [goid GO:0000004] [evidence ND]"	YLR050C.S1	chrXII:245587-246073 (-) // 100.0 //	Putative protein of unknown function; green fluorescent protein (GFP)-fusion protein localizes to the endoplasmic reticulum; YLR050C is not an essential gene	YLR050C	YLR050C	850739	Q12155	---	NP_013151	NM_001181937	S000004040	---	0005783 // endoplasmic reticulum // inferred from direct assay /// 0005783 // endoplasmic reticulum // inferred from electronic annotation /// 0005789 // endoplasmic reticulum membrane // inferred from electronic annotation /// 0016020 // membrane // inferred from electronic annotation /// 0016021 // integral component of membrane // inferred from electronic annotation /// 0016021 // integral com…	---	---	IPR016964 // Transmembrane protein 6/97 // 4.8E-37	This probe set was annotated using the Matching Probes based pipeline to a Entrez Gene identifier using 2 transcripts. // false // Matching Probes // A	"NM_001181937(11),YLR050C(11)"	"NM_001181937 // Saccharomyces cerevisiae S288c hypothetical protein (YLR050C), mRNA. // refseq // 11 // --- /// YLR050C // cdna:known chromosome:R64-1-1:XII:245587:246072:-1 gene:YLR050C transcript:YLR050C description: Putative protein of unknown function\x3b green fluorescent protein (GFP)-fusion protein localizes to the endoplasmic reticulum\x3b YLR050C is not an essential gene // ensembl // 1…	---_x000D_
1769345_at	306.276	P	261.511	P	258.826	P	266.292	P	285.912	P	235.678	P	301.067	P	283.765	P	249.07	P	Yeast_2 Array	Saccharomyces cerevisiae	6-Oct-14	Affymetrix Proprietary Database	YOR037W	"S. cerevisiae YOR037W /GEN=CYC2 /DB_XREF=GI:37362694 /SEG=NC_001147:+401554,402654 /DEF=Mitochondrial protein required for normal abundance of mitochondrial cytochrome c (Cyc1p) and for mitochondrial osmotic stability; may be involved in regulating the activity of cytochrome c heme lyase (Cyc3p); potential Cdc28p substrate /NOTE=Cyc2p; go_component: mitochondrion [goid GO:0005739] [evidence IDA]…	YOR037W.S1	chrXV:401554-402655 (+) // 100.0 //	Mitochondrial peripheral inner membrane protein; contains a FAD cofactor in a domain exposed in the intermembrane space; exhibits redox activity in vitro; likely participates in ligation of heme to acytochromes c and c1 (Cyc1p and Cyt1p)	CYC2	YOR037W	854202	P38909	EC:1.-.-.-	NP_014680	NM_001183456	S000005563	0007006 // mitochondrial membrane organization // inferred from mutant phenotype /// 0018063 // cytochrome c-heme linkage // inferred from genetic interaction /// 0055114 // oxidation-reduction process // inferred from electronic annotation	0005739 // mitochondrion // inferred from direct assay /// 0005739 // mitochondrion // inferred from electronic annotation /// 0005743 // mitochondrial inner membrane // inferred from electronic annotation /// 0016020 // membrane // inferred from electronic annotation /// 0031314 // extrinsic component of mitochondrial inner membrane // inferred from direct assay	0016491 // oxidoreductase activity // inferred from direct assay /// 0016491 // oxidoreductase activity // inferred from electronic annotation	---	"IPR008333 // Oxidoreductase, FAD-binding domain // 2.1E-6"	This probe set was annotated using the Matching Probes based pipeline to a Entrez Gene identifier using 2 transcripts. // false // Matching Probes // A	"NM_001183456(11),YOR037W(11)"	"NM_001183456 // Saccharomyces cerevisiae S288c Cyc2p (CYC2), mRNA. // refseq // 11 // --- /// YOR037W // cdna:known chromosome:R64-1-1:XV:401555:402655:1 gene:YOR037W transcript:YOR037W description: Mitochondrial peripheral inner membrane protein, contains a FAD cofactor in a domain exposed in the intermembrane space\x3b exhibits redox activity in vitro\x3b likely participates in ligation of hem…	---_x000D_
1769346_at	147.299	P	151.177	P	87.9586	P	187.144	P	197.128	P	120.469	P	257.416	P	187.625	P	131.794	P	Yeast_2 Array	Saccharomyces cerevisiae	6-Oct-14	Affymetrix Proprietary Database	YOL008W	"S. cerevisiae YOL008W /GEN=MDM12 /DB_XREF=GI:6324566 /SEG=NC_001147:+310312,310935 /DEF=Hypothetical ORF /NOTE=Yol008wp; go_component: cellular_component unknown [goid GO:0008372] [evidence ND]; go_function: molecular_function unknown [goid GO:0005554] [evidence ND]; go_process: biological_process unknown [goid GO:0000004] [evidence ND]"	YOL008W.S1	chrXV:310312-310936 (+) // 100.0 //	Coenzyme Q (ubiquinone) binding protein; functions in the delivery of Q<sub>6</sub> to its proper location for electron transport during respiration; START domain protein with homologs in bacteria and eukaryotes	COQ10	YOL008W	854154	Q08058	---	NP_014635	NM_001183262	S000005368	0006744 // ubiquinone biosynthetic process // inferred from mutant phenotype /// 0045333 // cellular respiration // inferred from mutant phenotype	0005739 // mitochondrion // inferred from direct assay /// 0005739 // mitochondrion // inferred from electronic annotation /// 0005743 // mitochondrial inner membrane // inferred from direct assay /// 0005743 // mitochondrial inner membrane // inferred from electronic annotation /// 0016020 // membrane // inferred from electronic annotation	0048039 // ubiquinone binding // inferred from direct assay	---	IPR005031 // Streptomyces cyclase/dehydrase // 1.5E-20	This probe set was annotated using the Matching Probes based pipeline to a Entrez Gene identifier using 2 transcripts. // false // Matching Probes // A	"NM_001183262(11),YOL008W(11)"	"NM_001183262 // Saccharomyces cerevisiae S288c Coq10p (COQ10), mRNA. // refseq // 11 // --- /// YOL008W // cdna:known chromosome:R64-1-1:XV:310312:310935:1 gene:YOL008W transcript:YOL008W description: Coenzyme Q (ubiquinone) binding protein, functions in the delivery of Q\x3csub\x3e6\x3c/sub\x3e to its proper location for electron transport during respiration\x3b START domain protein with homolo…	---_x000D_
1769347_at	10.6158	A	9.89291	A	10.4011	A	8.68322	A	8.07482	A	9.96146	A	9.26146	A	11.6983	P	11.1372	M	Yeast_2 Array	Schizosaccharomyces pombe	6-Oct-14	Affymetrix Proprietary Database	SPCC1235.01	S. pombe SPCC1235.01 /DEF=glycoprotein (predicted)	SPCC1235.01.S1	chromosome3|p20C8:174182-176159 (+) // 100.0 //	sequence orphan	SPCC1235.01	SPCC1235.01	2539159	O59779	---	NP_587727	NM_001022722	---	---	0005737 // cytoplasm // inferred from electronic annotation /// 0005829 // cytosol // inferred from direct assay /// 0070263 // external side of fungal-type cell wall // non-traceable author statement	---	---	---	This probe set was annotated using the Matching Probes based pipeline to a Entrez Gene identifier using 2 transcripts. // false // Matching Probes // A	"NM_001022722(11),SPCC1235.01.1(11)"	"NM_001022722 // Schizosaccharomyces pombe 972h- sequence orphan (SPCC1235.01), mRNA. // refseq // 11 // --- /// SPCC1235.01.1 // cdna:known chromosome:ASM294v2:III:174097:176473:1 gene:SPCC1235.01 transcript:SPCC1235.01.1 description: sequence orphan // ensembl // 11 // ---"	---_x000D_
1769348_at	6.51366	A	7.41456	A	6.66992	A	7.32647	A	6.98194	A	6.51175	A	7.08557	A	6.92538	A	6.47725	A	Yeast_2 Array	Schizosaccharomyces pombe	6-Oct-14	Affymetrix Proprietary Database	SPAC1296.05c	S. pombe SPAC1296.05c /DEF=cyclin	SPAC1296.05c.S1	chromosome1|c212:717839-718704 (-) // 100.0 //	cyclin L family cyclin (predicted)	SPAC1296.05c	SPAC1296.05c	2542980	O94612	---	NP_593045	NM_001018444 /// NM_001018444	---	"0000079 // regulation of cyclin-dependent protein serine/threonine kinase activity // inferred from electronic annotation /// 0006355 // regulation of transcription, DNA-templated // inferred from electronic annotation"	0005634 // nucleus // inferred from direct assay /// 0005737 // cytoplasm // inferred from electronic annotation /// 0005829 // cytosol // inferred from direct assay	0016538 // cyclin-dependent protein serine/threonine kinase regulator activity // non-traceable author statement /// 0019901 // protein kinase binding // inferred from electronic annotation	---	"IPR006671 // Cyclin, N-terminal // 2.9E-11"	This probe set was annotated using the Matching Probes based pipeline to a Entrez Gene identifier using 2 transcripts. // false // Matching Probes // A	"NM_001018444(11),SPAC1296.05c.1"	"NM_001018444 // Schizosaccharomyces pombe 972h- cyclin L family cyclin (predicted) (SPAC1296.05c), mRNA. // refseq // 11 // --- /// SPAC1296.05c.1 // cdna:known chromosome:ASM294v2:I:716874:718168:-1 gene:SPAC1296.05c transcript:SPAC1296.05c.1 description: cyclin L family cyclin // ensembl // 11 // ---"	---_x000D_
1769349_s_at	3428.58	P	4352.67	P	5527.85	P	664.042	P	1245.44	P	4584.63	P	2176.23	P	3963.85	P	4207.39	P	Yeast_2 Array	Saccharomyces cerevisiae	6-Oct-14	Affymetrix Proprietary Database	YOR072W-B	"S. cerevisiae YOR072W-B /GEN=GYP1 /DB_XREF=GI:33438883 /SEG=NC_001147:+464470,464631 /DEF=Identified by expression profiling and mass spectrometry /NOTE=Yor072w-bp; go_component: cellular_component unknown [goid GO:0008372] [evidence ND]; go_function: molecular_function unknown [goid GO:0005554] [evidence ND]; go_process: biological_process unknown [goid GO:0000004] [evidence ND]"	YOR072W-B.S1	chrXV:464470-464632 (+) // 100.0 //	Putative protein of unknown function /// Putative protein of unknown function /// Putative protein of unknown function	YNL042W-B /// YOL013W-A /// YOR072W-B	YNL042W-B /// YOL013W-A /// YOR072W-B	1466478 /// 1466483 /// 1466515	P0C272 /// Q3E832 /// Q3E7Z2	---	NP_878157 /// NP_878166 /// NP_878171	NM_001184526 /// NM_001184640 /// NM_001184662	S000028516 /// S000028811 /// S000028850	---	0016021 // integral component of membrane // not recorded	---	---	---	This probe set was annotated using the Matching Probes based pipeline to a Entrez Gene identifier using 6 transcripts. // true // Matching Probes // A	"NM_001184640(11),NM_001184526(11),NM_001184662(11),YNL042W-B(11),YOL013W-A(11),YOR072W-B(11)"	"NM_001184526 // Saccharomyces cerevisiae S288c hypothetical protein (YOR072W-B), mRNA. // refseq // 11 // --- /// NM_001184640 // Saccharomyces cerevisiae S288c hypothetical protein (YOL013W-A), mRNA. // refseq // 11 // --- /// NM_001184662 // Saccharomyces cerevisiae S288c hypothetical protein (YNL042W-B), mRNA. // refseq // 11 // --- /// YNL042W-B // cdna:known chromosome:R64-1-1:XIV:547113:54…	M26096 // gb // 4 // Cross Hyb Matching Probes /// tP(UGG)A // ensembl // 4 // Cross Hyb Matching Probes /// tP(UGG)F // ensembl // 4 // Cross Hyb Matching Probes /// tP(UGG)H // ensembl // 4 // Cross Hyb Matching Probes /// tP(UGG)L // ensembl // 4 // Cross Hyb Matching Probes /// tP(UGG)M // ensembl // 4 // Cross Hyb Matching Probes /// tP(UGG)N1 // ensembl // 4 // Cross Hyb Matching Probes ///…
1769350_at	79.1761	P	69.7247	P	68.6318	P	124.437	P	107.847	P	82.1112	P	57.7642	P	75.658	P	79.1761	P	Yeast_2 Array	Saccharomyces cerevisiae	6-Oct-14	Affymetrix Proprietary Database	YPL253C	"S. cerevisiae YPL253C /GEN=VIK1 /DB_XREF=GI:6325002 /SEG=NC_001148:-71063,73006 /DEF=vegetative interaction with Kar3p /NOTE=Vik1p; go_component: kinesin complex [goid GO:0005871] [evidence IDA] [pmid 10087265]; go_component: spindle pole body [goid GO:0005816] [evidence IDA] [pmid 11729143]; go_function: microtubule motor activity [goid GO:0003777] [evidence ISS] [pmid 10087265]; go_process: mi…	YPL253C.S1	chrXVI:71062-73006 (-) // 100.0 //	"Protein that forms a kinesin-14 heterodimeric motor with Kar3p; localizes Kar3p at mitotic spindle poles; has a structure similar to a kinesin motor domain but lacks an ATP-binding site and is catalytically inactive; binds microtubules; required for sister chromatid cohesion; VIK1 has a paralog, CIK1, that arose from the whole genome duplication"	VIK1	YPL253C	855822	Q12045	---	NP_015070	NM_001184067	S000006174	0007017 // microtubule-based process // inferred from mutant phenotype /// 0007017 // microtubule-based process // inferred from physical interaction /// 0007064 // mitotic sister chromatid cohesion // inferred from genetic interaction /// 0007064 // mitotic sister chromatid cohesion // inferred from mutant phenotype	0005634 // nucleus // inferred from electronic annotation /// 0005737 // cytoplasm // inferred from electronic annotation /// 0005816 // spindle pole body // inferred from direct assay /// 0005816 // spindle pole body // inferred from electronic annotation /// 0005856 // cytoskeleton // inferred from electronic annotation /// 0005871 // kinesin complex // inferred from direct assay	0003777 // microtubule motor activity // inferred from sequence or structural similarity /// 0005515 // protein binding // inferred from physical interaction /// 0008017 // microtubule binding // inferred from direct assay	---	---	This probe set was annotated using the Matching Probes based pipeline to a Entrez Gene identifier using 2 transcripts. // false // Matching Probes // A	"NM_001184067(11),YPL253C(11)"	"NM_001184067 // Saccharomyces cerevisiae S288c Vik1p (VIK1), mRNA. // refseq // 11 // --- /// YPL253C // cdna:known chromosome:R64-1-1:XVI:71063:73006:-1 gene:YPL253C transcript:YPL253C description: Protein that forms a complex with Kar3p at the spindle pole body, possible regulator of Kar3p function in microtubule-mediated processes\x3b required for sister chromatid cohesion\x3b has similarity …	---_x000D_
1769351_at	11.8992	A	8.82644	A	10.7323	A	11.861	A	11.8992	A	10.4842	A	10.8754	A	10.8754	A	10.8754	A	Yeast_2 Array	Schizosaccharomyces pombe	6-Oct-14	Affymetrix Proprietary Database	SPAC4F10.20	S. pombe SPAC4F10.20 /GEN=grx1 /DEF=arsenate reductase (glutaredoxin) activity	SPAC4F10.20.S1	chromosome1|c212:4875167-4875858 (+) // 100.0 //	glutaredoxin Grx1	grx1	SPAC4F10.20	2543556	O36032	---	NP_594763	NM_001020190	---	0019430 // removal of superoxide radicals // inferred by curator /// 0034605 // cellular response to heat // inferred from expression pattern /// 0045454 // cell redox homeostasis // inferred from electronic annotation /// 0055114 // oxidation-reduction process // inferred from electronic annotation /// 0071294 // cellular response to zinc ion // inferred from mutant phenotype	0005634 // nucleus // inferred from direct assay /// 0005829 // cytosol // inferred from direct assay	0004364 // glutathione transferase activity // not recorded /// 0004602 // glutathione peroxidase activity // not recorded /// 0009055 // electron carrier activity // inferred from electronic annotation /// 0015035 // protein disulfide oxidoreductase activity // non-traceable author statement	---	IPR002109 // Glutaredoxin // 1.1E-17	This probe set was annotated using the Matching Probes based pipeline to a Entrez Gene identifier using 2 transcripts. // false // Matching Probes // A	"NM_001020190(11),SPAC4F10.20.1(11)"	"AB015167 // Schizosaccharomyces pombe grx1 mRNA for glutaredoxin, complete cds. // gb // 11 // --- /// AF121275 // Schizosaccharomyces pombe thioltransferase mRNA, complete cds. // gb // 11 // --- /// NM_001020190 // Schizosaccharomyces pombe 972h- glutaredoxin Grx1 (grx1), mRNA. // refseq // 11 // --- /// SPAC4F10.20.1 // cdna:known chromosome:ASM294v2:I:4874165:4875051:1 gene:SPAC4F10.20 trans…	---_x000D_
1769352_at	1307.64	P	1354.55	P	854.181	P	1274.18	P	1661.11	P	1034.85	P	1182.99	P	1138.34	P	1155.94	P	Yeast_2 Array	Saccharomyces cerevisiae	6-Oct-14	Affymetrix Proprietary Database	YDL048C	"S. cerevisiae YDL048C /GEN=STP4 /DB_XREF=GI:6320155 /SEG=NC_001136:-366739,368211 /DEF=Involved in pre-tRNA splicing and in uptake of branched-chain amino acids /NOTE=Stp4p; go_component: cytoplasm [goid GO:0005737] [evidence IDA] [pmid 14562095]; go_component: mitochondrion [goid GO:0005739] [evidence IDA] [pmid 14562095]; go_component: nucleus [goid GO:0005634] [evidence IDA] [pmid 14562095]; …	YDL048C.S1	chrIV:366738-368211 (-) // 100.0 //	"Protein containing a Kruppel-type zinc-finger domain; similar to Stp1p, Stp2p; predicted transcription factor; relative distribution to the nucleus increases upon DNA replication stress; STP4 has a paralog, STP3, that arose from the whole genome duplication"	STP4	YDL048C	851512	Q07351	---	NP_010235	NM_001180107	S000002206	---	0005634 // nucleus // inferred from direct assay /// 0005634 // nucleus // inferred from electronic annotation /// 0005737 // cytoplasm // inferred from direct assay /// 0005737 // cytoplasm // inferred from electronic annotation /// 0005739 // mitochondrion // inferred from direct assay /// 0005739 // mitochondrion // inferred from electronic annotation	0003676 // nucleic acid binding // inferred from electronic annotation /// 0043565 // sequence-specific DNA binding // inferred from direct assay /// 0046872 // metal ion binding // inferred from electronic annotation	---	---	This probe set was annotated using the Matching Probes based pipeline to a Entrez Gene identifier using 2 transcripts. // false // Matching Probes // A	"NM_001180107(11),YDL048C(11)"	"NM_001180107 // Saccharomyces cerevisiae S288c Stp4p (STP4), mRNA. // refseq // 11 // --- /// YDL048C // cdna:known chromosome:R64-1-1:IV:366739:368211:-1 gene:YDL048C transcript:YDL048C description: Protein containing a Kruppel-type zinc-finger domain\x3b has similarity to Stp1p, Stp2p, and Stp3p // ensembl // 11 // ---"	---_x000D_
1769353_at	3.74571	A	3.74571	A	3.9368	A	3.74571	A	3.8038	A	3.42264	A	3.644	A	3.74571	A	4.16374	A	Yeast_2 Array	Schizosaccharomyces pombe	6-Oct-14	Affymetrix Proprietary Database	SPBC2D10.12	S. pombe SPBC2D10.12 /GEN=rhp23 /DEF=involved in DNA repair (PMID 10652237)	SPBC2D10.12.S1	chromosome2|c1348:2988763-2990050 (+) // 100.0 //	UV excision repair protein rhp23	rhp23	SPBC2D10.12	2540481	O74803	---	NP_596231	NM_001022151 /// NM_001022151	---	0006281 // DNA repair // inferred from electronic annotation /// 0006289 // nucleotide-excision repair // inferred from mutant phenotype /// 0006974 // cellular response to DNA damage stimulus // inferred from electronic annotation /// 0007346 // regulation of mitotic cell cycle // traceable author statement /// 0016567 // protein ubiquitination // inferred from mutant phenotype /// 0030433 // ER…	0005634 // nucleus // inferred from direct assay /// 0005635 // nuclear envelope // inferred from direct assay /// 0005829 // cytosol // inferred from direct assay	0003684 // damaged DNA binding // not recorded /// 0031593 // polyubiquitin binding // traceable author statement /// 0043130 // ubiquitin binding // inferred from direct assay	---	"IPR000449 // Ubiquitin-associated domain/translation elongation factor EF-Ts, N-terminal // 7.2E-9 /// IPR000449 // Ubiquitin-associated domain/translation elongation factor EF-Ts, N-terminal // 7.0E-11 /// IPR000626 // Ubiquitin-like // 1.4E-21 /// IPR015360 // XPC-binding domain // 4.1E-25"	This probe set was annotated using the Matching Probes based pipeline to a Entrez Gene identifier using 2 transcripts. // false // Matching Probes // A	"NM_001022151(11),SPBC2D10.12.1(11)"	"AF174293 // Schizosaccharomyces pombe Rhp23 (rhp23) mRNA, complete cds. // gb // 11 // --- /// NM_001022151 // Schizosaccharomyces pombe 972h- UV excision repair protein rhp23 (rhp23), mRNA. // refseq // 11 // --- /// SPBC2D10.12.1 // cdna:known chromosome:ASM294v2:II:2986871:2988489:1 gene:SPBC2D10.12 transcript:SPBC2D10.12.1 description: Rad23 homolog Rhp23 // ensembl // 11 // ---"	---_x000D_
1769354_at	3.18132	A	3.14097	A	3.39186	A	3.14097	A	3.14097	A	3.14097	A	2.60386	A	3.14097	A	3.14097	A	Yeast_2 Array	Schizosaccharomyces pombe	6-Oct-14	Affymetrix Proprietary Database	SPCC1183.09c	S. pombe SPCC1183.09c /DEF=UPF0057 family	SPCC1183.09c.S1	chromosome3|p20C8:613344-613725 (-) // 100.0 //	plasma membrane proteolipid Pmp31	pmp31	SPCC1183.09c	2538844	O74837	---	NP_587892	NM_001022884	---	0006812 // cation transport // not recorded /// 0007126 // meiotic nuclear division // inferred from electronic annotation /// 0030003 // cellular cation homeostasis // inferred by curator /// 0034605 // cellular response to heat // inferred from expression pattern /// 0042391 // regulation of membrane potential // non-traceable author statement /// 0071470 // cellular response to osmotic stress …	0000324 // fungal-type vacuole // inferred from direct assay /// 0005773 // vacuole // inferred from electronic annotation /// 0005774 // vacuolar membrane // inferred from electronic annotation /// 0005886 // plasma membrane // not recorded /// 0016020 // membrane // inferred from electronic annotation /// 0016021 // integral component of membrane // inferred from electronic annotation	---	---	IPR000612 // Proteolipid membrane potential modulator // 3.4E-16	This probe set was annotated using the Matching Probes based pipeline to a Entrez Gene identifier using 2 transcripts. // false // Matching Probes // A	"NM_001022884(10),SPCC1183.09c.1"	"NM_001022884 // Schizosaccharomyces pombe 972h- plasma membrane proteolipid Pmp31 (pmp31), mRNA. // refseq // 10 // --- /// SPCC1183.09c.1 // cdna:known chromosome:ASM294v2:III:612760:613998:-1 gene:SPCC1183.09c transcript:SPCC1183.09c.1 description: plasma membrane proteolipid Pmp31 // ensembl // 10 // ---"	---_x000D_
1769355_at	3.91482	A	4.2179	A	3.71457	A	4.16348	A	4.22266	A	3.91138	A	3.52222	A	3.45745	A	3.8038	A	Yeast_2 Array	Schizosaccharomyces pombe	6-Oct-14	Affymetrix Proprietary Database	SPBC56F2.02	S. pombe SPBC56F2.02 /GEN=rpl1901 /DEF=60S ribosomal protein L19	SPBC56F2.02.S1	chromosome2|c1348:4124938-4125520 (-) // 100.0 //	60S ribosomal protein L19	rpl1901	SPBC56F2.02	2540870	P05734	---	NP_596715	NM_001022640	---	0002181 // cytoplasmic translation // non-traceable author statement /// 0006412 // translation // not recorded	0005622 // intracellular // inferred from electronic annotation /// 0005829 // cytosol // inferred from direct assay /// 0005840 // ribosome // inferred from electronic annotation /// 0022625 // cytosolic large ribosomal subunit // not recorded /// 0030529 // ribonucleoprotein complex // inferred from electronic annotation	0003735 // structural constituent of ribosome // not recorded	---	IPR000196 // Ribosomal protein L19/L19e domain // 3.8000000000000005E-62	This probe set was annotated using the Matching Probes based pipeline to a Entrez Gene identifier using 2 transcripts. // false // Matching Probes // A	"NM_001022640(11),SPBC56F2.02.1(11)"	"AB015169 // Schizosaccharomyces pombe mRNA for ribosomal protein L19 homolog, complete cds. // gb // 11 // --- /// NM_001022640 // Schizosaccharomyces pombe 972h- 60S ribosomal protein L19 (rpl1901), mRNA. // refseq // 11 // --- /// SPBC56F2.02.1 // cdna:known chromosome:ASM294v2:II:4123056:4123804:-1 gene:SPBC56F2.02 transcript:SPBC56F2.02.1 description: 60S ribosomal protein L19 // ensembl // …	---_x000D_
1769356_at	1158.63	P	1044.88	P	680.501	P	1068.11	P	1008.41	P	642.781	P	1037.49	P	1070.4	P	773.431	P	Yeast_2 Array	Saccharomyces cerevisiae	6-Oct-14	Affymetrix Proprietary Database	YDR056C	"S. cerevisiae YDR056C /GEN=PST1 /DB_XREF=GI:6320261 /SEG=NC_001136:-565019,565636 /DEF=Hypothetical ORF /NOTE=Ydr056cp; go_component: endoplasmic reticulum [goid GO:0005783] [evidence IDA] [pmid 14562095]; go_component: membrane fraction [goid GO:0005624] [evidence IDA] [pmid 11935221]; go_function: molecular_function unknown [goid GO:0005554] [evidence ND]; go_process: biological_process unknow…	YDR056C.S1	chrIV:565021-565639 (-) // 100.0 //	Putative protein of unknown function; green fluorescent protein (GFP)-fusion protein localizes to the endoplasmic reticulum; YDR056C is not an essential protein	YDR056C	YDR056C	851626	Q12025	---	NP_010341	NM_001180364	S000002463	---	0005783 // endoplasmic reticulum // inferred from direct assay /// 0005783 // endoplasmic reticulum // inferred from electronic annotation	---	---	---	This probe set was annotated using the Matching Probes based pipeline to a Entrez Gene identifier using 2 transcripts. // false // Matching Probes // A	"NM_001180364(11),YDR056C(11)"	"NM_001180364 // Saccharomyces cerevisiae S288c hypothetical protein (YDR056C), mRNA. // refseq // 11 // --- /// YDR056C // cdna:known chromosome:R64-1-1:IV:565023:565640:-1 gene:YDR056C transcript:YDR056C description: Putative protein of unknown function\x3b green fluorescent protein (GFP)-fusion protein localizes to the endoplasmic reticulum\x3b YDR056C is not an essential protein // ensembl //…	---_x000D_
1769357_at	10.6561	A	10.6561	A	8.98928	A	10.6561	A	8.91605	A	8.62761	A	13.6294	A	12.0589	A	10.9497	A	Yeast_2 Array	Schizosaccharomyces pombe	6-Oct-14	Affymetrix Proprietary Database	SPBC21B10.08c	S. pombe SPBC21B10.08c /DEF=hypothetical protein	SPBC21B10.08c.S1	chromosome2|c1348:1657745-1658577 (+) // 100.0 //	sequence orphan	SPBC21B10.08c	SPBC21B10.08c	2540524	P78833	---	NP_595679	NM_001021574	---	---	0005634 // nucleus // inferred from direct assay /// 0005829 // cytosol // inferred from direct assay	---	---	---	This probe set was annotated using the Matching Probes based pipeline to a Entrez Gene identifier using 2 transcripts. // false // Matching Probes // A	"NM_001021574(11),SPBC21B10.08c.1"	"D89181 // Schizosaccharomyces pombe mRNA, partial cds, clone: SY 1012. // gb // 11 // --- /// NM_001021574 // Schizosaccharomyces pombe 972h- sequence orphan (SPBC21B10.08c), mRNA. // refseq // 11 // --- /// SPBC21B10.08c.1 // cdna:known chromosome:ASM294v2:II:1655565:1656928:1 gene:SPBC21B10.08c transcript:SPBC21B10.08c.1 description: sequence orphan // ensembl // 11 // ---"	---_x000D_
1769358_at	161.959	P	153.014	P	164.055	P	153.762	P	151.838	P	123.306	P	168.292	P	190.958	P	192.069	P	Yeast_2 Array	Saccharomyces cerevisiae	6-Oct-14	Affymetrix Proprietary Database	YNL083W	"S. cerevisiae YNL083W /GEN=END3 /DB_XREF=GI:42742308 /SEG=NC_001146:+471377,473014 /DEF=Hypothetical ORF /NOTE=Ynl083wp; go_component: mitochondrial inner membrane [goid GO:0005743] [evidence ISS] [pmid 10930523]; go_function: transporter activity [goid GO:0005215] [evidence ISS] [pmid 10930523]; go_process: transport [goid GO:0006810] [evidence ISS] [pmid 10930523]"	YNL083W.S1	chrXIV:471378-473016 (+) // 100.0 //	"ADP/ATP transporter; member of the Ca2+-binding subfamily of mitochondrial carriers, with two EF-hand motifs; transport activity of either Sal1p or Pet9p is critical for viability; polymorphic in different S. cerevisiae strains"	SAL1	YNL083W	855641	D6W196	---	NP_014316	NM_001182921	S000005027	0006810 // transport // inferred from electronic annotation /// 0006839 // mitochondrial transport // inferred from mutant phenotype /// 0015866 // ADP transport // inferred from mutant phenotype /// 0015867 // ATP transport // inferred from mutant phenotype /// 0055085 // transmembrane transport // inferred from electronic annotation	0005739 // mitochondrion // inferred from direct assay /// 0005739 // mitochondrion // inferred from electronic annotation /// 0005743 // mitochondrial inner membrane // inferred from electronic annotation /// 0005743 // mitochondrial inner membrane // inferred from sequence or structural similarity /// 0016020 // membrane // inferred from electronic annotation /// 0016021 // integral component o…	0005471 // ATP:ADP antiporter activity // inferred from mutant phenotype /// 0005509 // calcium ion binding // inferred from direct assay /// 0005509 // calcium ion binding // inferred from electronic annotation /// 0046872 // metal ion binding // inferred from electronic annotation	---	IPR002048 // EF-hand domain // 0.0098 /// IPR011992 // EF-hand domain pair // 7.4E-8 /// IPR018108 // Mitochondrial substrate/solute carrier // 1.3E-19 /// IPR018108 // Mitochondrial substrate/solute carrier // 2.0E-7	This probe set was annotated using the Matching Probes based pipeline to a Entrez Gene identifier using 2 transcripts. // false // Matching Probes // A	"NM_001182921(9),YNL083W(9)"	"NM_001182921 // Saccharomyces cerevisiae S288c Sal1p (SAL1), mRNA. // refseq // 9 // --- /// YNL083W // cdna:known chromosome:R64-1-1:XIV:471377:472861:1 gene:YNL083W transcript:YNL083W description: ADP/ATP transporter\x3b member of the Ca2+-binding subfamily of mitochondrial carriers, with two EF-hand motifs\x3b transport activity of either Sal1p or Pet9p is critical for viability\x3b polymorph…	---_x000D_
1769359_at	34.5543	P	34.5543	P	25.7073	P	36.2919	P	35.5406	P	43.7526	P	31.1637	P	34.5543	P	32.2892	P	Yeast_2 Array	Saccharomyces cerevisiae	6-Oct-14	Affymetrix Proprietary Database	YCR081W	"S. cerevisiae YCR081W /GEN=SRB8 /DB_XREF=GI:6319923 /SEG=NC_001135:+254367,258650 /DEF=activation mediator subcomplex of RNA polymerase I holoenzyme /NOTE=Srb8p; go_component: transcription factor complex [goid GO:0005667] [evidence TAS] [pmid 9774381]; go_function: RNA polymerase II transcription mediator activity [goid GO:0016455] [evidence TAS] [pmid 9774381]; go_process: negative regulation …	YCR081W.S1	chrIII:254367-258651 (+) // 100.0 //	Subunit of the RNA polymerase II mediator complex; associates with core polymerase subunits to form the RNA polymerase II holoenzyme; essential for transcriptional regulation; involved in glucose repression	SRB8	YCR081W	850442	P25648	---	NP_010004	NM_001178787	S000000677	"0000122 // negative regulation of transcription from RNA polymerase II promoter // inferred from mutant phenotype /// 0000411 // positive regulation of transcription by galactose // inferred from mutant phenotype /// 0006351 // transcription, DNA-templated // inferred from electronic annotation /// 0006355 // regulation of transcription, DNA-templated // inferred from electronic annotation /// 0…	0005634 // nucleus // inferred from electronic annotation /// 0016592 // mediator complex // inferred from direct assay /// 0016592 // mediator complex // inferred from electronic annotation	0001104 // RNA polymerase II transcription cofactor activity // inferred from electronic annotation /// 0001105 // RNA polymerase II transcription coactivator activity // inferred from direct assay /// 0001105 // RNA polymerase II transcription coactivator activity // inferred from mutant phenotype	---	"IPR019035 // Mediator complex, subunit Med12 // 1.7E-21"	This probe set was annotated using the Matching Probes based pipeline to a Entrez Gene identifier using 2 transcripts. // false // Matching Probes // A	"NM_001178787(11),YCR081W(11)"	"NM_001178787 // Saccharomyces cerevisiae S288c Srb8p (SRB8), mRNA. // refseq // 11 // --- /// YCR081W // cdna:known chromosome:R64-1-1:III:254371:258654:1 gene:YCR081W transcript:YCR081W description: Subunit of the RNA polymerase II mediator complex\x3b associates with core polymerase subunits to form the RNA polymerase II holoenzyme\x3b essential for transcriptional regulation\x3b involved in g…	---_x000D_
1769360_at	6.98282	A	6.98698	A	5.41288	A	6.75329	A	6.06894	A	5.56812	A	6.06894	A	6.06894	A	4.73882	A	Yeast_2 Array	Schizosaccharomyces pombe	6-Oct-14	Affymetrix Proprietary Database	SPBP22H7.03	S. pombe SPBP22H7.03 /DEF=sequence orphan	SPBP22H7.03.S1	chromosome2|c1348:1437177-1437723 (+) // 100.0 //	beta-glucan synthesis-associated protein (predicted)	SPBP22H7.03	SPBP22H7.03	2541307	O13619	---	NP_595600	NM_001021495 /// NM_001021495	---	0000920 // cytokinetic cell separation // inferred from sequence or structural similarity /// 0006078 // (1->6)-beta-D-glucan biosynthetic process // inferred from sequence or structural similarity /// 0031505 // fungal-type cell wall organization // inferred from sequence or structural similarity	0005737 // cytoplasm // inferred from direct assay /// 0016020 // membrane // inferred from electronic annotation /// 0016021 // integral component of membrane // inferred from electronic annotation	---	---	"IPR005629 // Beta-glucan synthesis-associated, SKN1 // 9.3E-8"	This probe set was annotated using the Matching Probes based pipeline to a Entrez Gene identifier using 2 transcripts. // false // Matching Probes // A	"NM_001021495(11),SPBP22H7.03.1(11)"	"NM_001021495 // Schizosaccharomyces pombe 972h- beta-glucan synthesis-associated protein (predicted) (SPBP22H7.03), mRNA. // refseq // 11 // --- /// SPBP22H7.03.1 // cdna:known chromosome:ASM294v2:II:1436249:1437475:1 gene:SPBP22H7.03 transcript:SPBP22H7.03.1 description: beta-glucan synthesis-associated protein (predicted) // ensembl // 11 // ---"	---_x000D_
1769361_at	147.332	P	165.569	P	238.447	P	129.685	P	131.676	P	134.239	P	161.957	P	133.07	P	163.07	P	Yeast_2 Array	Saccharomyces cerevisiae	6-Oct-14	Affymetrix Proprietary Database	YDL159W	"S. cerevisiae YDL159W /GEN=STE7 /DB_XREF=GI:6320042 /SEG=NC_001136:+172482,174029 /DEF=Serine/threonine/tyrosine protein kinase of the pheromone pathway, homologous to MAP kinase kinase family /NOTE=Ste7p; go_component: cytoplasm [goid GO:0005737] [evidence IDA] [pmid 11781566]; go_component: shmoo tip [goid GO:0005937] [evidence IDA] [pmid 11781566]; go_function: MAP kinase kinase activity [goi…	YDL159W.S1	chrIV:172481-174029 (+) // 100.0 //	Signal transducing MAP kinase kinase; involved in pheromone response where it phosphorylates Fus3p; involved in the pseudohyphal/invasive growth pathway where it phosphorylates of Kss1p; phosphorylated by Ste11p; degraded by ubiquitin pathway	STE7	YDL159W	851396	P06784	EC:2.7.12.2	NP_010122	NM_001180219	S000002318	"0000196 // MAPK cascade involved in cell wall organization or biogenesis // inferred from genetic interaction /// 0001402 // signal transduction involved in filamentous growth // inferred from mutant phenotype /// 0001403 // invasive growth in response to glucose limitation // inferred from genetic interaction /// 0001403 // invasive growth in response to glucose limitation // inferred from muta…	0005737 // cytoplasm // inferred from direct assay /// 0043332 // mating projection tip // inferred from direct assay	"0000166 // nucleotide binding // inferred from electronic annotation /// 0004672 // protein kinase activity // inferred from electronic annotation /// 0004674 // protein serine/threonine kinase activity // inferred from electronic annotation /// 0004708 // MAP kinase kinase activity // inferred from direct assay /// 0005515 // protein binding // inferred from physical interaction /// 0005524 // …	---	IPR000719 // Protein kinase domain // 1.8E-67	This probe set was annotated using the Matching Probes based pipeline to a Entrez Gene identifier using 2 transcripts. // false // Matching Probes // A	"NM_001180219(11),YDL159W(11)"	"NM_001180219 // Saccharomyces cerevisiae S288c Ste7p (STE7), mRNA. // refseq // 11 // --- /// YDL159W // cdna:known chromosome:R64-1-1:IV:172481:174028:1 gene:YDL159W transcript:YDL159W description: Signal transducing MAP kinase kinase involved in pheromone response, where it phosphorylates Fus3p, and in the pseudohyphal/invasive growth pathway, through phosphorylation of Kss1p\x3b phosphorylate…	---_x000D_
1769362_at	2486.42	P	2728.67	P	2920.68	P	2863.55	P	2831.85	P	2847.55	P	2637.02	P	2674.17	P	2711.7	P	Yeast_2 Array	Saccharomyces cerevisiae	6-Oct-14	Affymetrix Proprietary Database	YCR024C-B	"S. cerevisiae YCR024C-B /GEN=HSP30 /DB_XREF=GI:33438775 /SEG=NC_001135:-162594,162860 /DEF=Identified by expression profiling and mass spectrometry /NOTE=Ycr024c-bp; go_component: cellular_component unknown [goid GO:0008372] [evidence ND]; go_function: molecular_function unknown [goid GO:0005554] [evidence ND]; go_process: biological_process unknown [goid GO:0000004] [evidence ND]"	YCR024C-B.S1	chrIII:162594-162861 (-) // 100.0 //	Putative protein of unknown function; identified by expression profiling and mass spectrometry	YCR024C-B	YCR024C-B	1466398	Q3E7Z8	---	NP_878057	NM_001184645	S000028818	---	0016020 // membrane // inferred from electronic annotation /// 0016021 // integral component of membrane // inferred from electronic annotation	---	---	---	This probe set was annotated using the Matching Probes based pipeline to a Entrez Gene identifier using 2 transcripts. // false // Matching Probes // A	"NM_001184645(11),YCR024C-B(11)"	"NM_001184645 // Saccharomyces cerevisiae S288c hypothetical protein (YCR024C-B), mRNA. // refseq // 11 // --- /// YCR024C-B // cdna:known chromosome:R64-1-1:III:162599:162865:-1 gene:YCR024C-B transcript:YCR024C-B description: Putative protein of unknown function\x3b identified by expression profiling and mass spectrometry // ensembl // 11 // ---"	---_x000D_
1769363_at	21.0661	A	17.3512	A	20.0437	A	21.0411	A	19.1391	A	23.3364	A	20.5791	A	23.2425	A	22.9586	A	Yeast_2 Array	Schizosaccharomyces pombe	6-Oct-14	Affymetrix Proprietary Database	SPAC1B3.14	S. pombe SPAC1B3.14 /GEN=vma3 /DEF=V-type ATPase	SPAC1B3.14.S1	chromosome1|c212:4955532-4956342 (+) // 100.0 //	V-type ATPase V0 subunit c (proteolipid subunit)	vma3	SPAC1B3.14	2542471	P50515	EC:3.6.3.14	NP_594799	NM_001020227 /// NM_001020227	---	0006810 // transport // inferred from electronic annotation /// 0006811 // ion transport // inferred from electronic annotation /// 0006897 // endocytosis // inferred from mutant phenotype /// 0007035 // vacuolar acidification // inferred from mutant phenotype /// 0015991 // ATP hydrolysis coupled proton transport // not recorded /// 0015992 // proton transport // inferred from electronic annotat…	"0000220 // vacuolar proton-transporting V-type ATPase, V0 domain // not recorded /// 0005773 // vacuole // inferred from mutant phenotype /// 0005774 // vacuolar membrane // inferred from electronic annotation /// 0005783 // endoplasmic reticulum // inferred from direct assay /// 0016020 // membrane // inferred from electronic annotation /// 0016021 // integral component of membrane // inferred …	"0015078 // hydrogen ion transmembrane transporter activity // inferred from electronic annotation /// 0046961 // proton-transporting ATPase activity, rotational mechanism // traceable author statement"	---	IPR002379 // V-ATPase proteolipid subunit C-like domain // 1.5E-12 /// IPR002379 // V-ATPase proteolipid subunit C-like domain // 9.9E-19	This probe set was annotated using the Matching Probes based pipeline to a Entrez Gene identifier using 2 transcripts. // false // Matching Probes // A	"NM_001020227(11),SPAC1B3.14.1(11)"	"NM_001020227 // Schizosaccharomyces pombe 972h- V-type ATPase V0 subunit c (proteolipid subunit) (vma3), mRNA. // refseq // 11 // --- /// SPAC1B3.14.1 // cdna:known chromosome:ASM294v2:I:4954542:4955675:1 gene:SPAC1B3.14 transcript:SPAC1B3.14.1 description: V-type ATPase V0 subunit c (proteolipid subunit) // ensembl // 11 // ---"	---_x000D_
1769364_at	11.4103	A	10.9729	A	9.02552	A	10.0388	A	11.5104	A	10.2224	A	9.96852	A	9.14589	A	10.0388	A	Yeast_2 Array	Schizosaccharomyces pombe	6-Oct-14	Affymetrix Proprietary Database	SPAC10F6.12c	S. pombe SPAC10F6.12c /GEN=mam4 /DEF=protein-s isoprenylcysteine o-methyltransferase (PMID 9032282)	SPAC10F6.12c.S1	chromosome1|c212:1230259-1230970 (-) // 100.0 //	protein-S isoprenylcysteine O-methyltransferase Mam4	mam4	SPAC10F6.12c	2542982	P87014	EC:2.1.1.100	NP_593263	NM_001018660	---	0000749 // response to pheromone involved in conjugation with cellular fusion // inferred by curator /// 0006481 // C-terminal protein methylation // inferred from electronic annotation /// 0018125 // peptidyl-cysteine methylation // inferred from mutant phenotype /// 0018229 // peptidyl-L-cysteine methyl ester biosynthetic process from peptidyl-cysteine // inferred from mutant phenotype /// 0019…	0005783 // endoplasmic reticulum // inferred from direct assay /// 0005789 // endoplasmic reticulum membrane // not recorded /// 0016020 // membrane // inferred from electronic annotation /// 0016021 // integral component of membrane // inferred from electronic annotation	0004671 // protein C-terminal S-isoprenylcysteine carboxyl O-methyltransferase activity // inferred from mutant phenotype /// 0008168 // methyltransferase activity // inferred from electronic annotation /// 0016740 // transferase activity // inferred from electronic annotation	---	IPR007269 // Isoprenylcysteine carboxyl methyltransferase // 9.8E-32	This probe set was annotated using the Matching Probes based pipeline to a Entrez Gene identifier using 2 transcripts. // false // Matching Probes // A	"NM_001018660(11),SPAC10F6.12c.1"	"NM_001018660 // Schizosaccharomyces pombe 972h- protein-S isoprenylcysteine O-methyltransferase Mam4 (mam4), mRNA. // refseq // 11 // --- /// SPAC10F6.12c.1 // cdna:known chromosome:ASM294v2:I:1229095:1230361:-1 gene:SPAC10F6.12c transcript:SPAC10F6.12c.1 description: protein-S isoprenylcysteine O-methyltransferase Mam4 // ensembl // 11 // ---"	---_x000D_
1769365_at	3945.8	P	3590.65	P	3483.89	P	3054.66	P	3225.52	P	2791.14	P	3422.14	P	3149.93	P	3903.51	P	Yeast_2 Array	Saccharomyces cerevisiae	6-Oct-14	Affymetrix Proprietary Database	YPL154C	"S. cerevisiae YPL154C /GEN=PEP4 /DB_XREF=GI:6325103 /SEG=NC_001148:-259713,260930 /DEF=vacuolar proteinase A /NOTE=Pep4p; go_component: vacuole (sensu Fungi) [goid GO:0000324] [evidence TAS] [pmid 2674123]; go_function: endopeptidase activity [goid GO:0004175] [evidence TAS] [pmid 2674123]; go_function: saccharopepsin activity [goid GO:0004196] [evidence TAS] [pmid 2674123]; go_process: cellular…	YPL154C.S1	chrXVI:259712-260930 (-) // 100.0 //	"Vacuolar aspartyl protease (proteinase A); required for posttranslational precursor maturation of vacuolar proteinases; important for protein turnover after oxidative damage; plays a protective role in acetic acid induced apoptosis; synthesized as a zymogen, self-activates"	PEP4	YPL154C	855949	P07267	EC:3.4.23.25	NP_015171	NM_001183968	S000006075	0006508 // proteolysis // inferred from electronic annotation /// 0006914 // autophagy // inferred from mutant phenotype /// 0009267 // cellular response to starvation // inferred from mutant phenotype /// 0016237 // microautophagy // inferred from mutant phenotype /// 0051603 // proteolysis involved in cellular protein catabolic process // inferred from mutant phenotype	0000324 // fungal-type vacuole // inferred from direct assay /// 0000328 // fungal-type vacuole lumen // traceable author statement /// 0005739 // mitochondrion // inferred from direct assay /// 0005773 // vacuole // inferred from electronic annotation	0004190 // aspartic-type endopeptidase activity // inferred from electronic annotation /// 0008233 // peptidase activity // inferred from direct assay /// 0008233 // peptidase activity // inferred from electronic annotation /// 0016787 // hydrolase activity // inferred from electronic annotation	---	IPR001461 // Aspartic peptidase // 1.9E-107	This probe set was annotated using the Matching Probes based pipeline to a Entrez Gene identifier using 2 transcripts. // false // Matching Probes // A	"NM_001183968(11),YPL154C(11)"	"NM_001183968 // Saccharomyces cerevisiae S288c Pep4p (PEP4), mRNA. // refseq // 11 // --- /// YPL154C // cdna:known chromosome:R64-1-1:XVI:259714:260931:-1 gene:YPL154C transcript:YPL154C description: Vacuolar aspartyl protease (proteinase A), required for the posttranslational precursor maturation of vacuolar proteinases\x3b important for protein turnover after oxidative damage\x3b synthesized …	---_x000D_
1769366_at	123.414	P	134.292	P	92.6273	P	144.114	P	150.258	P	97.5348	P	143.959	P	192.472	P	131.389	P	Yeast_2 Array	Saccharomyces cerevisiae	6-Oct-14	Affymetrix Proprietary Database	YDR020C	"S. cerevisiae YDR020C /GEN=GCV1 /DB_XREF=GI:6320223 /SEG=NC_001136:-485742,486440 /DEF=Hypothetical ORF /NOTE=Ydr020cp; go_component: cytoplasm [goid GO:0005737] [evidence IDA] [pmid 14562095]; go_component: nucleus [goid GO:0005634] [evidence IDA] [pmid 14562095]; go_function: molecular_function unknown [goid GO:0005554] [evidence ND]; go_process: biological_process unknown [goid GO:0000004] [e…	YDR020C.S1	chrIV:485743-486442 (-) // 100.0 //	Putative protein of unknown function; non-essential gene identified in a screen for mutants with increased levels of rDNA transcription; weak similarity with uridine kinases and with phosphoribokinases	DAS2	YDR020C	851583	Q12084	EC:2.7.1.48	NP_010303	NM_001180328	S000002427	0006222 // UMP biosynthetic process // inferred from electronic annotation /// 0008152 // metabolic process // inferred from electronic annotation /// 0016310 // phosphorylation // inferred from electronic annotation /// 0044206 // UMP salvage // inferred from electronic annotation /// 0044211 // CTP salvage // inferred from electronic annotation	0005634 // nucleus // inferred from direct assay /// 0005634 // nucleus // inferred from electronic annotation /// 0005737 // cytoplasm // inferred from direct assay /// 0005737 // cytoplasm // inferred from electronic annotation	0000166 // nucleotide binding // inferred from electronic annotation /// 0004849 // uridine kinase activity // inferred from electronic annotation /// 0005515 // protein binding // inferred from physical interaction /// 0005524 // ATP binding // inferred from electronic annotation /// 0016301 // kinase activity // inferred from electronic annotation /// 0016740 // transferase activity // inferred…	---	IPR006083 // Phosphoribulokinase/uridine kinase // 8.4E-12	This probe set was annotated using the Matching Probes based pipeline to a Entrez Gene identifier using 2 transcripts. // false // Matching Probes // A	"NM_001180328(11),YDR020C(11)"	"NM_001180328 // Saccharomyces cerevisiae S288c putative uridine kinase DAS2 (DAS2), mRNA. // refseq // 11 // --- /// YDR020C // cdna:known chromosome:R64-1-1:IV:485746:486444:-1 gene:YDR020C transcript:YDR020C description: Putative protein of unknown function\x3b non-essential gene identified in a screen for mutants with increased levels of rDNA transcription\x3b weak similarity with uridine kin…	---_x000D_
1769367_at	5.12619	A	4.77536	A	4.32646	A	5.64573	A	4.91063	A	4.77536	A	4.21423	A	3.96958	A	5.06551	A	Yeast_2 Array	Schizosaccharomyces pombe	6-Oct-14	Affymetrix Proprietary Database	SPAC13G7.06	S. pombe SPAC13G7.06 /DEF=phosphoadenosine phosphosulfate reductase (predicted)	SPAC13G7.06.S1	chromosome1|c212:2308628-2309429 (+) // 100.0 //	phosphoadenosine phosphosulfate reductase	met16	SPAC13G7.06	2542836	Q10270	EC:1.8.4.8	NP_593708	NM_001019139	---	"0000096 // sulfur amino acid metabolic process // inferred from mutant phenotype /// 0008152 // metabolic process // inferred from electronic annotation /// 0008652 // cellular amino acid biosynthetic process // inferred from electronic annotation /// 0009086 // methionine biosynthetic process // inferred from mutant phenotype /// 0019344 // cysteine biosynthetic process // inferred from electro…	0005634 // nucleus // inferred from direct assay /// 0005737 // cytoplasm // not recorded /// 0005829 // cytosol // inferred from direct assay	0003824 // catalytic activity // inferred from electronic annotation /// 0004604 // phosphoadenylyl-sulfate reductase (thioredoxin) activity // not recorded /// 0016491 // oxidoreductase activity // inferred from electronic annotation	---	IPR002500 // Phosphoadenosine phosphosulphate reductase // 1.6E-46	This probe set was annotated using the Matching Probes based pipeline to a Entrez Gene identifier using 2 transcripts. // false // Matching Probes // A	"NM_001019139(11),SPAC13G7.06.1(11)"	"NM_001019139 // Schizosaccharomyces pombe 972h- phosphoadenosine phosphosulfate reductase (met16), mRNA. // refseq // 11 // --- /// SPAC13G7.06.1 // cdna:known chromosome:ASM294v2:I:2307438:2308878:1 gene:SPAC13G7.06 transcript:SPAC13G7.06.1 description: phosphoadenosine phosphosulfate reductase // ensembl // 11 // ---"	---_x000D_
1769368_at	684.042	P	564.078	P	737.784	P	519.363	P	554.479	P	600.098	P	462.236	P	453.847	P	524.723	P	Yeast_2 Array	Saccharomyces cerevisiae	6-Oct-14	Affymetrix Proprietary Database	YOR290C	"S. cerevisiae YOR290C /GEN=SNF2 /DB_XREF=GI:6324864 /SEG=NC_001147:-855144,860255 /DEF=involved in the coordinate regulation of phospholipid synthesis /NOTE=Snf2p; go_component: SWI/SNF complex [goid GO:0016514] [evidence TAS] [pmid 9726966]; go_component: nucleosome remodeling complex [goid GO:0005679] [evidence TAS] [pmid 9048886]; go_function: general RNA polymerase II transcription factor ac…	YOR290C.S1	chrXV:855145-860257 (-) // 100.0 //	Catalytic subunit of the SWI/SNF chromatin remodeling complex; involved in transcriptional regulation; contains DNA-stimulated ATPase activity; functions interdependently in transcriptional activation with Snf5p and Snf6p	SNF2	YOR290C	854465	P22082	EC:3.6.1.- /// EC:3.6.4.-	NP_014933	NM_001183709	S000005816	"0005987 // sucrose catabolic process // inferred from mutant phenotype /// 0006200 // ATP catabolic process // inferred from direct assay /// 0006200 // ATP catabolic process // inferred from mutant phenotype /// 0006261 // DNA-dependent DNA replication // inferred from mutant phenotype /// 0006302 // double-strand break repair // inferred from mutant phenotype /// 0006338 // chromatin remodelin…	0005634 // nucleus // inferred from direct assay /// 0005634 // nucleus // inferred from electronic annotation /// 0016514 // SWI/SNF complex // inferred from direct assay /// 0016514 // SWI/SNF complex // inferred from mutant phenotype	"0000166 // nucleotide binding // inferred from electronic annotation /// 0001102 // RNA polymerase II activating transcription factor binding // inferred from physical interaction /// 0003676 // nucleic acid binding // inferred from electronic annotation /// 0003677 // DNA binding // inferred from electronic annotation /// 0004386 // helicase activity // inferred from electronic annotation /// 0…	---	"IPR000330 // SNF2-related // 5.3E-85 /// IPR001487 // Bromodomain // 1.6E-15 /// IPR001650 // Helicase, C-terminal // 1.3E-16 /// IPR014978 // Glutamine-Leucine-Glutamine, QLQ // 1.0E-11"	This probe set was annotated using the Matching Probes based pipeline to a Entrez Gene identifier using 2 transcripts. // false // Matching Probes // A	"NM_001183709(11),YOR290C(11)"	"NM_001183709 // Saccharomyces cerevisiae S288c Snf2p (SNF2), mRNA. // refseq // 11 // --- /// YOR290C // cdna:known chromosome:R64-1-1:XV:855147:860258:-1 gene:YOR290C transcript:YOR290C description: Catalytic subunit of the SWI/SNF chromatin remodeling complex involved in transcriptional regulation\x3b contains DNA-stimulated ATPase activity\x3b functions interdependently in transcriptional act…	---_x000D_
1769369_at	18.152	A	17.4032	A	15.8763	A	17.4032	A	17.8031	A	17.4032	A	16.3983	A	17.4032	A	14.8161	A	Yeast_2 Array	Schizosaccharomyces pombe	6-Oct-14	Affymetrix Proprietary Database	SPCC10H11.01	S. pombe SPCC10H11.01 /GEN=prp11 /DEF=DEADDEAH box helicase	SPCC10H11.01.S1	chromosome3|p20C8:519539-522584 (+) // 100.0 //	ATP-dependent RNA helicase Prp11	prp11	SPCC10H11.01	2538936	Q9P7C7	---	NP_587856	NM_001022849	---	"0006200 // ATP catabolic process // inferred from electronic annotation /// 0006200 // ATP catabolic process // --- /// 0006397 // mRNA processing // inferred from electronic annotation /// 0008380 // RNA splicing // inferred from electronic annotation /// 0045292 // mRNA cis splicing, via spliceosome // not recorded"	0005634 // nucleus // inferred from direct assay /// 0005681 // spliceosomal complex // not recorded /// 0005829 // cytosol // inferred from direct assay /// 0044732 // mitotic spindle pole body // inferred from direct assay	0000166 // nucleotide binding // inferred from electronic annotation /// 0003676 // nucleic acid binding // inferred from electronic annotation /// 0004004 // ATP-dependent RNA helicase activity // not recorded /// 0004386 // helicase activity // inferred from electronic annotation /// 0005524 // ATP binding // inferred from electronic annotation /// 0008026 // ATP-dependent helicase activity // …	---	"IPR001650 // Helicase, C-terminal // 6.0E-23 /// IPR011545 // DEAD/DEAH box helicase domain // 3.9E-45"	This probe set was annotated using the Matching Probes based pipeline to a Entrez Gene identifier using 2 transcripts. // false // Matching Probes // A	"NM_001022849(11),SPCC10H11.01.1(11)"	"NM_001022849 // Schizosaccharomyces pombe 972h- ATP-dependent RNA helicase Prp11 (prp11), mRNA. // refseq // 11 // --- /// SPCC10H11.01.1 // cdna:known chromosome:ASM294v2:III:519503:522897:1 gene:SPCC10H11.01 transcript:SPCC10H11.01.1 description: ATP-dependent RNA helicase Prp11 // ensembl // 11 // ---"	---_x000D_
1769370_at	4.36611	A	4.66635	A	3.78681	A	4.12568	A	4.02008	A	4.17709	A	4.17709	A	3.74571	A	3.8038	A	Yeast_2 Array	Schizosaccharomyces pombe	6-Oct-14	Affymetrix Proprietary Database	SPAC17A5.12	S. pombe SPAC17A5.12 /GEN=ucp7 /DEF=UBA domain	SPAC17A5.12.S1	chromosome1|c212:1775157-1777251 (+) // 100.0 //	UBA/TPR/DNAJ domain protein Ucp7	ucp7	SPAC17A5.12	2542191	O13773	---	NP_593480	NM_001018913	---	0006457 // protein folding // non-traceable author statement /// 0072318 // clathrin coat disassembly // not recorded	0005789 // endoplasmic reticulum membrane // not recorded /// 0005794 // Golgi apparatus // inferred from direct assay /// 0043234 // protein complex // non-traceable author statement	0030276 // clathrin binding // not recorded /// 0030544 // Hsp70 protein binding // not recorded /// 0031593 // polyubiquitin binding // traceable author statement	---	"IPR000449 // Ubiquitin-associated domain/translation elongation factor EF-Ts, N-terminal // 1.7E-5"	This probe set was annotated using the Matching Probes based pipeline to a Entrez Gene identifier using 2 transcripts. // false // Matching Probes // A	"NM_001018913(11),SPAC17A5.12.1(11)"	"NM_001018913 // Schizosaccharomyces pombe 972h- UBA/TPR/DNAJ domain protein Ucp7 (ucp7), mRNA. // refseq // 11 // --- /// SPAC17A5.12.1 // cdna:known chromosome:ASM294v2:I:1774258:1776351:1 gene:SPAC17A5.12 transcript:SPAC17A5.12.1 description: UBA/TPR/DNAJ domain protein Ucp7 // ensembl // 11 // ---"	SPNCRNA.761.1 // ensembl // 11 // Negative Strand Matching Probes_x000D_
1769371_at	2639.93	P	2282.28	P	1627.05	P	1882.96	P	1821.97	P	1886.79	P	2000.7	P	2070	P	1917.48	P	Yeast_2 Array	Saccharomyces cerevisiae	6-Oct-14	Affymetrix Proprietary Database	YGR267C	"S. cerevisiae YGR267C /GEN=FOL2 /DB_XREF=GI:6321706 /SEG=NC_001139:-1025009,1025740 /DEF=GTP-cyclohydrolase I, catalyzes the first step in the folic acid biosynthetic pathway /NOTE=Fol2p; go_component: cytoplasm [goid GO:0005737] [evidence IDA] [pmid 14562095]; go_component: nucleus [goid GO:0005634] [evidence IDA] [pmid 14562095]; go_function: GTP cyclohydrolase I activity [goid GO:0003934] [ev…	YGR267C.S1	chrVII:1025009-1025741 (-) // 100.0 //	GTP-cyclohydrolase I; catalyzes the first step in the folic acid biosynthetic pathway	FOL2	YGR267C	853183	P51601	EC:3.5.4.16	NP_011783	NM_001181396	S000003499	"0008152 // metabolic process // inferred from electronic annotation /// 0009396 // folic acid-containing compound biosynthetic process // inferred from mutant phenotype /// 0035998 // 7,8-dihydroneopterin 3'-triphosphate biosynthetic process // inferred from electronic annotation /// 0046654 // tetrahydrofolate biosynthetic process // inferred from electronic annotation /// 0046656 // folic acid…	0005634 // nucleus // inferred from direct assay /// 0005737 // cytoplasm // inferred from direct assay /// 0005737 // cytoplasm // inferred from electronic annotation	0000166 // nucleotide binding // inferred from electronic annotation /// 0003824 // catalytic activity // inferred from electronic annotation /// 0003934 // GTP cyclohydrolase I activity // inferred from electronic annotation /// 0003934 // GTP cyclohydrolase I activity // inferred from mutant phenotype /// 0005525 // GTP binding // inferred from electronic annotation /// 0016787 // hydrolase act…	---	IPR020602 // GTP cyclohydrolase I domain // 7.6E-75	This probe set was annotated using the Matching Probes based pipeline to a Entrez Gene identifier using 2 transcripts. // false // Matching Probes // A	"NM_001181396(11),YGR267C(11)"	"NM_001181396 // Saccharomyces cerevisiae S288c GTP cyclohydrolase I (FOL2), mRNA. // refseq // 11 // --- /// YGR267C // cdna:known chromosome:R64-1-1:VII:1025004:1025735:-1 gene:YGR267C transcript:YGR267C description: GTP-cyclohydrolase I, catalyzes the first step in the folic acid biosynthetic pathway // ensembl // 11 // ---"	Z49756 // gb // 4 // Cross Hyb Matching Probes_x000D_
1769372_at	6.48451	A	5.86832	A	6.48451	A	4.72184	A	6.20275	A	5.30595	A	7.73469	A	6.87397	A	6.87851	A	Yeast_2 Array	Schizosaccharomyces pombe	6-Oct-14	Affymetrix Proprietary Database	SPAC1039.08	S. pombe SPAC1039.08 /DEF=serine acetyltransferase (predicted)	SPAC1039.08.S1	chromosome1|c212:5465146-5465959 (+) // 100.0 //	serine acetyltransferase (predicted)	SPAC1039.08	SPAC1039.08	2542932	Q9US33	EC:2.3.1.30	NP_594999	NM_001020430	---	0006535 // cysteine biosynthetic process from serine // inferred from sequence or structural similarity /// 0008652 // cellular amino acid biosynthetic process // inferred from electronic annotation /// 0019344 // cysteine biosynthetic process // inferred from electronic annotation	0005634 // nucleus // inferred from direct assay /// 0005737 // cytoplasm // inferred from electronic annotation /// 0005829 // cytosol // inferred from direct assay	"0009001 // serine O-acetyltransferase activity // inferred from sequence or structural similarity /// 0016740 // transferase activity // inferred from electronic annotation /// 0016746 // transferase activity, transferring acyl groups // inferred from electronic annotation"	---	"IPR001451 // Bacterial transferase hexapeptide repeat // 1.4E-6 /// IPR010493 // Serine acetyltransferase, N-terminal // 1.9E-25"	This probe set was annotated using the Matching Probes based pipeline to a Entrez Gene identifier using 2 transcripts. // false // Matching Probes // A	"NM_001020430(11),SPAC1039.08.1(11)"	"NM_001020430 // Schizosaccharomyces pombe 972h- serine acetyltransferase (predicted) (SPAC1039.08), mRNA. // refseq // 11 // --- /// SPAC1039.08.1 // cdna:known chromosome:ASM294v2:I:5463863:5465172:1 gene:SPAC1039.08 transcript:SPAC1039.08.1 description: serine acetyltransferase (predicted) // ensembl // 11 // ---"	SPNCRNA.1086.1 // ensembl // 11 // Negative Strand Matching Probes_x000D_
1769373_at	391.403	P	426.607	P	387.783	P	383.997	P	380.918	P	434.62	P	353.299	P	392.901	P	411.583	P	Yeast_2 Array	Saccharomyces cerevisiae	6-Oct-14	Affymetrix Proprietary Database	YNL216W	"S. cerevisiae YNL216W /GEN=RAP1 /DB_XREF=GI:6324113 /SEG=NC_001146:+241688,244171 /DEF=DNA-binding protein involved in either activation or repression of transcription, depending on binding site context. Also binds telomere sequences and plays a role in telomeric position effect (silencing) and telomere structure. /NOTE=Rap1p; go_component: nuclear telomere cap complex [goid GO:0000783] [evidenc…	YNL216W.S1	chrXIV:241689-244173 (+) // 100.0 //	"Essential DNA-binding transcription regulator that binds many loci; involved in transcription activation and repression, chromatin silencing, and telomere length maintenance; relocalizes to the cytosol in response to hypoxia; conserved protein with an N-terminal BRCT domain, a central region with homology to the Myb DNA binding domain, and a C-terminal Rap1-specific protein-interaction domain (R…	RAP1	YNL216W	855505	P11938	---	NP_014183	NM_001183054	S000005160	"0000122 // negative regulation of transcription from RNA polymerase II promoter // inferred from mutant phenotype /// 0000723 // telomere maintenance // inferred from mutant phenotype /// 0006348 // chromatin silencing at telomere // inferred from genetic interaction /// 0006351 // transcription, DNA-templated // inferred from electronic annotation /// 0006355 // regulation of transcription, DNA…	"0000228 // nuclear chromosome // inferred from direct assay /// 0000781 // chromosome, telomeric region // inferred from electronic annotation /// 0000783 // nuclear telomere cap complex // inferred from direct assay /// 0000784 // nuclear chromosome, telomeric region // inferred from direct assay /// 0000788 // nuclear nucleosome // inferred from direct assay /// 0005634 // nucleus // inferred …	"0000982 // RNA polymerase II core promoter proximal region sequence-specific DNA binding transcription factor activity // inferred from direct assay /// 0000987 // core promoter proximal region sequence-specific DNA binding // inferred from direct assay /// 0001076 // RNA polymerase II transcription factor binding transcription factor activity // inferred from direct assay /// 0001094 // TFIID-c…	---	"IPR001005 // SANT/Myb domain // 1.0E-6 /// IPR015280 // Rap1, DNA-binding domain // 8.4E-42 /// IPR021661 // TRF2-interacting telomeric protein/Rap1, C-terminal // 1.4000000000000002E-23"	This probe set was annotated using the Matching Probes based pipeline to a Entrez Gene identifier using 2 transcripts. // false // Matching Probes // A	"NM_001183054(11),YNL216W(11)"	"NM_001183054 // Saccharomyces cerevisiae S288c Rap1p (RAP1), mRNA. // refseq // 11 // --- /// YNL216W // cdna:known chromosome:R64-1-1:XIV:241689:244172:1 gene:YNL216W transcript:YNL216W description: DNA-binding protein involved in either activation or repression of transcription, depending on binding site context\x3b also binds telomere sequences and plays a role in telomeric position effect (s…	---_x000D_
1769374_at	506.394	P	532.994	P	526.924	P	427.901	P	463.086	P	334.379	P	323.017	P	385.634	P	388.736	P	Yeast_2 Array	Saccharomyces cerevisiae	6-Oct-14	Affymetrix Proprietary Database	YFL034C-B	"S. cerevisiae YFL034C-B /GEN=MOB2 /DB_XREF=GI:14318483 /SEG=NC_001138:-63015,63992 /DEF=Component of the RAM signalling netwrok, localizes and activates the Ace2p in the daughter cell nucleus to direct daughter cell-specific transcription of several genes involved in cell separation /NOTE=Mob2p; go_component: bud [goid GO:0005933] [evidence IDA] [pmid 12196508]; go_component: bud neck [goid GO:0…	YFL034C-B.S1	chrVI:63014-63992 (-) // 100.0 //	Activator of Cbk1p kinase; component of the RAM signaling network that regulates cellular polarity and morphogenesis; activation of Cbk1p facilitates the Ace2p-dependent daughter cell-specific transcription of genes involved in cell separation; similar to Mob1p	MOB2	YFL034C-B	850508	P43563	---	NP_116618	NM_001179931	S000001859	0000920 // cytokinetic cell separation // inferred from mutant phenotype /// 0001934 // positive regulation of protein phosphorylation // inferred from mutant phenotype /// 0007049 // cell cycle // inferred from electronic annotation /// 0007067 // mitotic nuclear division // inferred from electronic annotation /// 0007118 // budding cell apical bud growth // inferred from genetic interaction ///…	0005634 // nucleus // inferred from direct assay /// 0005634 // nucleus // inferred from electronic annotation /// 0005737 // cytoplasm // inferred from electronic annotation /// 0005933 // cellular bud // inferred from direct assay /// 0005934 // cellular bud tip // inferred from direct assay /// 0005935 // cellular bud neck // inferred from direct assay /// 0043332 // mating projection tip // i…	0005515 // protein binding // inferred from physical interaction /// 0030295 // protein kinase activator activity // inferred from direct assay	---	IPR005301 // Mob1/phocein // 8.300000000000001E-74	This probe set was annotated using the Matching Probes based pipeline to a Entrez Gene identifier using 2 transcripts. // false // Matching Probes // A	"NM_001179931(11),YFL034C-B(11)"	"NM_001179931 // Saccharomyces cerevisiae S288c Mob2p (MOB2), mRNA. // refseq // 11 // --- /// YFL034C-B // cdna:known chromosome:R64-1-1:VI:63016:63993:-1 gene:YFL034C-B transcript:YFL034C-B description: Activator of Cbk1p kinase\x3b component of the RAM signaling network that regulates cellular polarity and morphogenesis\x3b activation of Cbk1p facilitates the Ace2p-dependent daughter cell-spec…	---_x000D_
1769375_at	749.347	P	723.532	P	941.373	P	1065.23	P	1044.68	P	1154.02	P	660.92	P	732.802	P	669.078	P	Yeast_2 Array	Saccharomyces cerevisiae	6-Oct-14	Affymetrix Proprietary Database	YEL031W	"S. cerevisiae YEL031W /GEN=SPF1 /DB_XREF=GI:6320804 /SEG=NC_001137:+90258,93905 /DEF=Sensitivity to a killer toxin (SMK toxin) produced by Pichia Farinosa /NOTE=Spf1p; go_component: endoplasmic reticulum membrane [goid GO:0005789] [evidence IDA] [pmid 12058017]; go_function: ATPase activity, coupled to transmembrane movement of ions, phosphorylative mechanism [goid GO:0015662] [evidence IDA] [pm…	YEL031W.S1	chrV:90257-93905 (+) // 100.0 //	"P-type ATPase, ion transporter of the ER membrane; required to maintain normal lipid composition of intracellular compartments and proper targeting of mitochondrial outer membrane tail-anchored proteins; involved in ER function and Ca2+ homeostasis; required for regulating Hmg2p degradation; confers sensitivity to a killer toxin (SMKT) produced by Pichia farinosa KK1"	SPF1	YEL031W	856681	P39986	EC:3.6.3.-	NP_010883	NM_001178846	S000000757	0006200 // ATP catabolic process // inferred from electronic annotation /// 0006810 // transport // inferred from electronic annotation /// 0006812 // cation transport // inferred from electronic annotation /// 0006874 // cellular calcium ion homeostasis // inferred from mutant phenotype /// 0008152 // metabolic process // inferred from electronic annotation /// 0030026 // cellular manganese ion …	0005739 // mitochondrion // inferred from direct assay /// 0005783 // endoplasmic reticulum // inferred from electronic annotation /// 0005789 // endoplasmic reticulum membrane // inferred from direct assay /// 0005801 // cis-Golgi network // inferred from direct assay /// 0016020 // membrane // inferred from electronic annotation /// 0016021 // integral component of membrane // inferred from ele…	"0000166 // nucleotide binding // inferred from electronic annotation /// 0005524 // ATP binding // inferred from electronic annotation /// 0015662 // ATPase activity, coupled to transmembrane movement of ions, phosphorylative mechanism // inferred from direct assay /// 0016787 // hydrolase activity // inferred from electronic annotation /// 0016887 // ATPase activity // inferred from electronic …	---	"IPR008250 // P-type ATPase, A domain // 8.5E-17"	This probe set was annotated using the Matching Probes based pipeline to a Entrez Gene identifier using 2 transcripts. // false // Matching Probes // A	"NM_001178846(11),YEL031W(11)"	"NM_001178846 // Saccharomyces cerevisiae S288c Spf1p (SPF1), mRNA. // refseq // 11 // --- /// YEL031W // cdna:known chromosome:R64-1-1:V:90258:93905:1 gene:YEL031W transcript:YEL031W description: P-type ATPase, ion transporter of the ER membrane involved in ER function and Ca2+ homeostasis\x3b required for regulating Hmg2p degradation\x3b confers sensitivity to a killer toxin (SMKT) produced by …	---_x000D_
1769376_at	4.12221	A	4.22779	A	4.38195	A	4.17756	A	4.28114	M	4.8542	A	3.95024	A	4.22779	A	3.70881	A	Yeast_2 Array	Schizosaccharomyces pombe	6-Oct-14	Affymetrix Proprietary Database	SPAC23G3.11	S. pombe SPAC23G3.11 /GEN=rpn6 /DEF=19S proteasome regulatory subunit	SPAC23G3.11.S1	chromosome1|c212:888560-889933 (+) // 100.0 //	19S proteasome regulatory subunit Rpn6 (predicted)	rpn6	SPAC23G3.11	2541807	Q9P7S2	---	NP_593111	NM_001018508	---	0006511 // ubiquitin-dependent protein catabolic process // not recorded /// 0007346 // regulation of mitotic cell cycle // non-traceable author statement	"0000502 // proteasome complex // inferred from electronic annotation /// 0005634 // nucleus // inferred from direct assay /// 0005829 // cytosol // inferred from direct assay /// 0008541 // proteasome regulatory particle, lid subcomplex // not recorded"	---	---	IPR000717 // Proteasome component (PCI) domain // 1.2E-19	This probe set was annotated using the Matching Probes based pipeline to a Entrez Gene identifier using 2 transcripts. // false // Matching Probes // A	"NM_001018508(11),SPAC23G3.11.1(11)"	"NM_001018508 // Schizosaccharomyces pombe 972h- 19S proteasome regulatory subunit Rpn6 (predicted) (rpn6), mRNA. // refseq // 11 // --- /// SPAC23G3.11.1 // cdna:known chromosome:ASM294v2:I:885944:889096:1 gene:SPAC23G3.11 transcript:SPAC23G3.11.1 description: 19S proteasome regulatory subunit Rpn6 (predicted) // ensembl // 11 // ---"	---_x000D_
1769377_at	97.3471	P	163.581	P	86.3328	P	98.9273	P	102.344	P	111.894	P	130.625	P	187.625	P	122.525	P	Yeast_2 Array	Saccharomyces cerevisiae	6-Oct-14	Affymetrix Proprietary Database	YBR238C	"S. cerevisiae YBR238C /GEN=PRP5 /DB_XREF=GI:6319715 /SEG=NC_001134:-695064,697259 /DEF=Hypothetical ORF /NOTE=Ybr238cp; go_component: cytoplasm [goid GO:0005737] [evidence IDA] [pmid 14562095]; go_component: mitochondrion [goid GO:0005739] [evidence IDA] [pmid 14562095]; go_function: molecular_function unknown [goid GO:0005554] [evidence ND]; go_process: biological_process unknown [goid GO:00000…	YBR238C.S1	chrII:695101-697297 (-) // 100.0 //	"Mitochondrial membrane protein; not required for respiratory growth but causes a synthetic respiratory defect in combination with rmd9 mutations; transcriptionally up-regulated by TOR; deletion increases life span; YBR238C has a paralog, RMD9, that arose from the whole genome duplication"	YBR238C	YBR238C	852540	P38330	---	NP_009797	NM_001178586	S000000442	0009060 // aerobic respiration // inferred from genetic interaction	0000932 // cytoplasmic mRNA processing body // inferred from direct assay /// 0005737 // cytoplasm // inferred from direct assay /// 0005739 // mitochondrion // inferred from direct assay /// 0005739 // mitochondrion // inferred from electronic annotation /// 0005743 // mitochondrial inner membrane // inferred from electronic annotation /// 0016020 // membrane // inferred from electronic annotati…	0003729 // mRNA binding // inferred from direct assay	---	---	This probe set was annotated using the Matching Probes based pipeline to a Entrez Gene identifier using 2 transcripts. // false // Matching Probes // A	"NM_001178586(11),YBR238C(11)"	"NM_001178586 // Saccharomyces cerevisiae S288c hypothetical protein (YBR238C), mRNA. // refseq // 11 // --- /// YBR238C // cdna:known chromosome:R64-1-1:II:695107:697302:-1 gene:YBR238C transcript:YBR238C description: Mitochondrial membrane protein with similarity to Rmd9p\x3b not required for respiratory growth but causes a synthetic respiratory defect in combination with rmd9 mutations\x3b tra…	---_x000D_
1769378_at	2549.85	P	2535.11	P	2835.22	P	3100.51	P	3006.94	P	3356.79	P	2741.03	P	3029.92	P	2784.52	P	Yeast_2 Array	Saccharomyces cerevisiae	6-Oct-14	Affymetrix Proprietary Database	YFL045C	"S. cerevisiae YFL045C /GEN=SEC53 /DB_XREF=GI:14318474 /SEG=NC_001138:-43628,44392 /DEF=involved in synthesis of GDP-mannose and dolichol-phosphate-mannose; required for protein assembly in endoplasmic reticulum /NOTE=Sec53p; go_component: cytosol [goid GO:0005829] [evidence IDA] [pmid 3905826]; go_function: phosphomannomutase activity [goid GO:0004615] [evidence IDA] [pmid 3288631]; go_process: …	YFL045C.S1	chrVI:43627-44392 (-) // 100.0 //	Phosphomannomutase; involved in synthesis of GDP-mannose and dolichol-phosphate-mannose; required for folding and glycosylation of secretory proteins in the ER lumen	SEC53	YFL045C	850499	P07283	EC:5.4.2.8	NP_116609	NM_001179922	S000001849	0008152 // metabolic process // inferred from electronic annotation /// 0009298 // GDP-mannose biosynthetic process // inferred from electronic annotation /// 0019307 // mannose biosynthetic process // inferred from electronic annotation /// 0045047 // protein targeting to ER // inferred from mutant phenotype	0005737 // cytoplasm // inferred from electronic annotation /// 0005829 // cytosol // inferred from direct assay	0003824 // catalytic activity // inferred from electronic annotation /// 0004615 // phosphomannomutase activity // inferred from direct assay /// 0004615 // phosphomannomutase activity // inferred from electronic annotation /// 0016853 // isomerase activity // inferred from electronic annotation	---	IPR005002 // Eukaryotic phosphomannomutase // 1.1E-115	This probe set was annotated using the Matching Probes based pipeline to a Entrez Gene identifier using 2 transcripts. // false // Matching Probes // A	"NM_001179922(11),YFL045C(11)"	"NM_001179922 // Saccharomyces cerevisiae S288c phosphomannomutase SEC53 (SEC53), mRNA. // refseq // 11 // --- /// YFL045C // cdna:known chromosome:R64-1-1:VI:43628:44392:-1 gene:YFL045C transcript:YFL045C description: Phosphomannomutase, involved in synthesis of GDP-mannose and dolichol-phosphate-mannose\x3b required for folding and glycosylation of secretory proteins in the ER lumen // ensembl …	---_x000D_
1769379_at	361.964	P	386.456	P	233.356	P	237.736	P	252.585	P	187.792	P	438.134	P	361.833	P	245.878	P	Yeast_2 Array	Saccharomyces cerevisiae	6-Oct-14	Affymetrix Proprietary Database	YGL222C	"S. cerevisiae YGL222C /GEN=EDC1 /DB_XREF=GI:6321216 /SEG=NC_001139:-80657,81184 /DEF=RNA-binding protein, activates mRNA decapping directly by binding to the mRNA substrate and enhancing the activity of the decapping proteins Dcp1p and Dcp2p /NOTE=Edc1p; go_component: cytoplasm [goid GO:0005737] [evidence IDA] [pmid 14562095]; go_function: mRNA binding [goid GO:0003729] [evidence IPI] [pmid 1113…	YGL222C.S1	chrVII:80657-81185 (-) // 100.0 //	"RNA-binding protein that activates mRNA decapping directly; binds to mRNA substrate and enhances activity of decapping proteins Dcp1p and Dcp2p; has a role in translation during heat stress; protein becomes more abundant and forms cytoplasmic foci in response to DNA replication stress; EDC1 has a paralog, EDC2, that arose from the whole genome duplication"	EDC1	YGL222C	852650	P53080	---	NP_011293	NM_001181087	S000003190	"0000184 // nuclear-transcribed mRNA catabolic process, nonsense-mediated decay // inferred from electronic annotation /// 0000290 // deadenylation-dependent decapping of nuclear-transcribed mRNA // inferred from direct assay /// 0000290 // deadenylation-dependent decapping of nuclear-transcribed mRNA // inferred from genetic interaction /// 0000290 // deadenylation-dependent decapping of nuclear…	0005634 // nucleus // inferred from direct assay /// 0005737 // cytoplasm // inferred from direct assay /// 0005737 // cytoplasm // inferred from electronic annotation	0003723 // RNA binding // inferred from electronic annotation /// 0003729 // mRNA binding // inferred from direct assay /// 0003729 // mRNA binding // inferred from physical interaction	---	---	This probe set was annotated using the Matching Probes based pipeline to a Entrez Gene identifier using 2 transcripts. // false // Matching Probes // A	"NM_001181087(11),YGL222C(11)"	"NM_001181087 // Saccharomyces cerevisiae S288c Edc1p (EDC1), mRNA. // refseq // 11 // --- /// YGL222C // cdna:known chromosome:R64-1-1:VII:80659:81186:-1 gene:YGL222C transcript:YGL222C description: RNA-binding protein, activates mRNA decapping directly by binding to the mRNA substrate and enhancing the activity of the decapping proteins Dcp1p and Dcp2p\x3b has a role in translation during heat …	---_x000D_
1769380_at	2.69471	A	2.80447	A	3.03625	A	3.0108	A	2.80447	A	2.80447	A	2.80447	A	2.80447	A	2.80447	A	Yeast_2 Array	Schizosaccharomyces pombe	6-Oct-14	Affymetrix Proprietary Database	SPBC20F10.07	S. pombe SPBC20F10.07 /DEF=hypothetical protein	SPBC20F10.07.S1	chromosome2|c1348:3297794-3300089 (+) // 100.0 //	GRAM domain protein	SPBC20F10.07	SPBC20F10.07	2540703	O42976	---	NP_596371	NM_001022292	---	---	0005737 // cytoplasm // inferred from direct assay /// 0016020 // membrane // inferred from electronic annotation /// 0016021 // integral component of membrane // inferred from electronic annotation	---	---	IPR004182 // GRAM domain // 5.2E-21	This probe set was annotated using the Matching Probes based pipeline to a Entrez Gene identifier using 2 transcripts. // false // Matching Probes // A	"NM_001022292(11),SPBC20F10.07.1(11)"	"NM_001022292 // Schizosaccharomyces pombe 972h- GRAM domain protein (SPBC20F10.07), mRNA. // refseq // 11 // --- /// SPBC20F10.07.1 // cdna:known chromosome:ASM294v2:II:3295412:3298548:1 gene:SPBC20F10.07 transcript:SPBC20F10.07.1 description: GRAM domain protein // ensembl // 11 // ---"	NM_001022293 // refseq // 11 // Negative Strand Matching Probes /// SPBC20F10.08c.1 // ensembl // 11 // Negative Strand Matching Probes_x000D_
1769381_at	3.91866	A	4.09476	A	3.91866	A	3.91866	A	3.53863	A	4.38885	A	5.38728	A	3.74571	A	3.91866	A	Yeast_2 Array	Schizosaccharomyces pombe	6-Oct-14	Affymetrix Proprietary Database	SPBC21H7.05	S. pombe SPBC21H7.05 /GEN=sfc6 /DEF=transcription factor (associated_with)	SPBC21H7.05.S1	chromosome2|c1348:2264013-2265894 (+) // 100.0 //	transcription factor TFIIIC complex subunit Sfc6	sfc6	SPBC21H7.05	2540424	O60174	---	NP_595930	NM_001021838	---	"0006351 // transcription, DNA-templated // inferred from electronic annotation /// 0006355 // regulation of transcription, DNA-templated // inferred from electronic annotation /// 0006384 // transcription initiation from RNA polymerase III promoter // inferred from direct assay"	0000127 // transcription factor TFIIIC complex // inferred from direct assay /// 0005634 // nucleus // inferred from direct assay /// 0005829 // cytosol // inferred from direct assay	0000995 // core RNA polymerase III binding transcription factor activity // inferred from direct assay /// 0003677 // DNA binding // inferred from electronic annotation /// 0043035 // chromatin insulator sequence binding // inferred from direct assay /// 0071443 // tDNA binding // inferred from direct assay	---	---	This probe set was annotated using the Matching Probes based pipeline to a Entrez Gene identifier using 2 transcripts. // false // Matching Probes // A	"NM_001021838(11),SPBC21H7.05.1(11)"	"NM_001021838 // Schizosaccharomyces pombe 972h- transcription factor TFIIIC complex subunit Sfc6 (sfc6), mRNA. // refseq // 11 // --- /// SPBC21H7.05.1 // cdna:known chromosome:ASM294v2:II:2261925:2264164:1 gene:SPBC21H7.05 transcript:SPBC21H7.05.1 description: transcription factor TFIIIC complex subunit Sfc6 // ensembl // 11 // ---"	---_x000D_
1769382_at	9.26146	A	9.4006	A	9.26146	A	10.2647	A	11.2993	A	10.4927	A	10.2647	A	10.986	A	9.81448	A	Yeast_2 Array	Schizosaccharomyces pombe	6-Oct-14	Affymetrix Proprietary Database	SPBC16A3.11	S. pombe SPBC16A3.11 /GEN=eso1 /DEF=involved in sister chromatid cohesion (required) (S phase)	SPBC16A3.11.S1	chromosome2|c1348:4278772-4281391 (-) // 100.0 //	sister chromatid cohesion protein/DNA polymerase eta Eso1	eso1	SPBC16A3.11	2539666	O42917	EC:2.3.1.-	NP_596778	NM_001023799	---	"0006261 // DNA-dependent DNA replication // not recorded /// 0006281 // DNA repair // not recorded /// 0007049 // cell cycle // inferred from electronic annotation /// 0018003 // peptidyl-lysine N6-acetylation // inferred from mutant phenotype /// 0019985 // translesion synthesis // inferred from mutant phenotype /// 0034087 // establishment of mitotic sister chromatid cohesion // inferred from …	0000790 // nuclear chromatin // inferred by curator /// 0005634 // nucleus // inferred from direct assay /// 0035861 // site of double-strand break // inferred from direct assay /// 0043596 // nuclear replication fork // inferred by curator	"0003684 // damaged DNA binding // inferred from electronic annotation /// 0003887 // DNA-directed DNA polymerase activity // not recorded /// 0005515 // protein binding // inferred from physical interaction /// 0016407 // acetyltransferase activity // inferred from sequence or structural similarity /// 0016740 // transferase activity // inferred from electronic annotation /// 0016746 // transfer…	---	"IPR001126 // DNA-repair protein, UmuC-like // 2.6999999999999995E-38 /// IPR028005 // N-acetyltransferase ESCO, zinc-finger // 1.6E-12 /// IPR028009 // N-acetyltransferase ESCO, acetyl-transferase domain // 3.5E-20"	This probe set was annotated using the Matching Probes based pipeline to a Entrez Gene identifier using 2 transcripts. // false // Matching Probes // A	"NM_001023799(11),SPBC16A3.11.1(11)"	"AB039861 // Schizosaccharomyces pombe eso1+ mRNA, complete cds. // gb // 11 // --- /// NM_001023799 // Schizosaccharomyces pombe 972h- sister chromatid cohesion protein/DNA polymerase eta Eso1 (eso1), mRNA. // refseq // 11 // --- /// SPBC16A3.11.1 // cdna:known chromosome:ASM294v2:II:4276864:4279656:-1 gene:SPBC16A3.11 transcript:SPBC16A3.11.1 description: sister chromatid cohesion protein/DNA p…	---_x000D_
1769383_at	934.33	P	870.625	P	926.403	P	479.301	P	456.08	P	436.379	P	473.292	P	517.736	P	417.828	P	Yeast_2 Array	Saccharomyces cerevisiae	6-Oct-14	Affymetrix Proprietary Database	YIR021W	"S. cerevisiae YIR021W /GEN=MRS1 /DB_XREF=GI:6322212 /SEG=NC_001141:+397291,398382 /DEF=Protein required for the splicing of two mitochondrial group I introns (BI3 in COB and AI5beta in COX1); forms a splicing complex, containing four subunits of Mrs1p and two subunits of the BI3-encoded maturase, that binds to the BI3 RNA /NOTE=Mrs1p; go_component: mitochondrion [goid GO:0005739] [evidence TAS] …	YIR021W.S1	chrIX:397290-398382 (+) // 100.0 //	"Splicing protein; required for splicing of two mitochondrial group I introns (BI3 in COB and AI5beta in COX1); forms a splicing complex, containing four subunits of Mrs1p and two subunits of the BI3-encoded maturase, that binds to the BI3 RNA; MRS1 has a paralog, CCE1, that arose from the whole genome duplication"	MRS1	YIR021W	854839	P07266	---	NP_012287	NM_001179543	S000001460	0000372 // Group I intron splicing // inferred from direct assay /// 0006397 // mRNA processing // inferred from electronic annotation	0005739 // mitochondrion // inferred from direct assay /// 0005739 // mitochondrion // inferred from electronic annotation /// 0005759 // mitochondrial matrix // inferred from electronic annotation	0003676 // nucleic acid binding // inferred from electronic annotation /// 0003723 // RNA binding // inferred from direct assay /// 0004520 // endodeoxyribonuclease activity // inferred from direct assay /// 0004520 // endodeoxyribonuclease activity // inferred from sequence or structural similarity	---	"IPR015242 // Mitochondrial resolvase Ydc2, catalytic // 9.5E-40"	This probe set was annotated using the Matching Probes based pipeline to a Entrez Gene identifier using 2 transcripts. // false // Matching Probes // A	"NM_001179543(11),YIR021W(11)"	"NM_001179543 // Saccharomyces cerevisiae S288c Mrs1p (MRS1), mRNA. // refseq // 11 // --- /// YIR021W // cdna:known chromosome:R64-1-1:IX:397294:398385:1 gene:YIR021W transcript:YIR021W description: Protein required for the splicing of two mitochondrial group I introns (BI3 in COB and AI5beta in COX1)\x3b forms a splicing complex, containing four subunits of Mrs1p and two subunits of the BI3-enc…	---_x000D_
1769384_at	20.1808	P	17.6164	P	21.1629	P	14.7379	A	15.0193	A	16.2645	A	13.1007	A	18.1808	P	32.5395	P	Yeast_2 Array	Saccharomyces cerevisiae	6-Oct-14	Affymetrix Proprietary Database	YHR014W	"S. cerevisiae YHR014W /GEN=SPO13 /DB_XREF=GI:6321802 /SEG=NC_001140:+132039,132914 /DEF=Meiosis-specific protein of unknown function, involved in maintaining sister chromatid cohesion during meiosis I as well as promoting proper attachment of kinetochores to the spindle during meiosis I and meiosis II /NOTE=Spo13p; go_component: nucleus [goid GO:0005634] [evidence IDA] [pmid 12101125]; go_functi…	YHR014W.S1	chrVIII:132039-132915 (+) // 100.0 //	Meiotic regulator; involved in maintaining sister chromatid cohesion during meiosis I as well as promoting proper attachment of kinetochores to the spindle during meiosis I and meiosis II; anaphase-promoting complex (APC) substrate that is degraded during anaphase I; expressed only in meiotic cells	SPO13	YHR014W	856405	P23624	---	NP_011878	NM_001179144	S000001056	"0007126 // meiotic nuclear division // inferred from electronic annotation /// 0030435 // sporulation resulting in formation of a cellular spore // inferred from electronic annotation /// 0045876 // positive regulation of sister chromatid cohesion // inferred from genetic interaction /// 0045876 // positive regulation of sister chromatid cohesion // inferred from physical interaction /// 0051177…	"0000780 // condensed nuclear chromosome, centromeric region // inferred from direct assay /// 0005634 // nucleus // inferred from direct assay /// 0005634 // nucleus // inferred from electronic annotation /// 0072687 // meiotic spindle // inferred from direct assay"	0005515 // protein binding // inferred from physical interaction	---	---	This probe set was annotated using the Matching Probes based pipeline to a Entrez Gene identifier using 2 transcripts. // false // Matching Probes // A	"NM_001179144(11),YHR014W(11)"	"NM_001179144 // Saccharomyces cerevisiae S288c Spo13p (SPO13), mRNA. // refseq // 11 // --- /// YHR014W // cdna:known chromosome:R64-1-1:VIII:132047:132922:1 gene:YHR014W transcript:YHR014W description: Meiosis-specific protein, involved in maintaining sister chromatid cohesion during meiosis I as well as promoting proper attachment of kinetochores to the spindle during meiosis I and meiosis II …	---_x000D_
1769385_at	582.059	P	599.736	P	589.372	P	516.808	P	505.202	P	494.788	P	458.687	P	495.68	P	462.992	P	Yeast_2 Array	Saccharomyces cerevisiae	6-Oct-14	Affymetrix Proprietary Database	YEL006W	"S. cerevisiae YEL006W /GEN=GCN4 /DB_XREF=GI:6320831 /SEG=NC_001137:+144326,145333 /DEF=Hypothetical ORF /NOTE=Yel006wp; go_component: mitochondrial inner membrane [goid GO:0005743] [evidence ISS] [pmid 10930523]; go_function: transporter activity [goid GO:0005215] [evidence ISS] [pmid 10930523]; go_process: transport [goid GO:0006810] [evidence ISS] [pmid 10930523]"	YEL006W.S1	chrV:144325-145333 (+) // 100.0 //	"Putative mitochondrial NAD+ transporter; member of the mitochondrial carrier subfamily (see also YIA6); has putative human ortholog; YEA6 has a paralog, YIA6, that arose from the whole genome duplication"	YEA6	YEL006W	856712	P39953	---	NP_010910	NM_001178821	S000000732	0006810 // transport // inferred from electronic annotation /// 0006810 // transport // inferred from sequence or structural similarity /// 0035352 // NAD transmembrane transport // inferred from genetic interaction /// 0035352 // NAD transmembrane transport // inferred from mutant phenotype /// 0035352 // NAD transmembrane transport // inferred from sequence or structural similarity /// 0043132 …	0005739 // mitochondrion // inferred from direct assay /// 0005739 // mitochondrion // inferred from electronic annotation /// 0005743 // mitochondrial inner membrane // inferred from electronic annotation /// 0005743 // mitochondrial inner membrane // inferred from sequence or structural similarity /// 0016020 // membrane // inferred from electronic annotation /// 0016021 // integral component o…	0005215 // transporter activity // inferred from sequence or structural similarity /// 0005488 // binding // inferred from electronic annotation /// 0051724 // NAD transporter activity // inferred from genetic interaction /// 0051724 // NAD transporter activity // inferred from mutant phenotype /// 0051724 // NAD transporter activity // inferred from sequence or structural similarity	---	IPR018108 // Mitochondrial substrate/solute carrier // 7.9E-21 /// IPR018108 // Mitochondrial substrate/solute carrier // 3.4E-25 /// IPR018108 // Mitochondrial substrate/solute carrier // 1.4000000000000002E-22	This probe set was annotated using the Matching Probes based pipeline to a Entrez Gene identifier using 2 transcripts. // false // Matching Probes // A	"NM_001178821(11),YEL006W(11)"	"NM_001178821 // Saccharomyces cerevisiae S288c Yea6p (YEA6), mRNA. // refseq // 11 // --- /// YEL006W // cdna:known chromosome:R64-1-1:V:144327:145334:1 gene:YEL006W transcript:YEL006W description: Putative mitochondrial NAD+ transporter, member of the mitochondrial carrier subfamily (see also YIA6)\x3b has putative human ortholog // ensembl // 11 // ---"	---_x000D_
1769386_at	9.14736	A	10.0873	A	10.4105	A	9.28199	A	9.51994	A	7.81071	A	9.26146	A	8.39897	A	8.43637	A	Yeast_2 Array	Schizosaccharomyces pombe	6-Oct-14	Affymetrix Proprietary Database	SPAC343.06c	S. pombe SPAC343.06c /DEF=scramblase	SPAC343.06c.S1	chromosome1|c212:1650511-1651657 (-) // 100.0 //	phospholipid scramblase (predicted)	SPAC343.06c	SPAC343.06c	2543151	Q9UT84	---	NP_593426	NM_001018859 /// NM_001018859	---	0015914 // phospholipid transport // not recorded /// 0017121 // phospholipid scrambling // not recorded	0005739 // mitochondrion // inferred from direct assay	0017128 // phospholipid scramblase activity // not recorded	---	IPR005552 // Scramblase // 5.999999999999999E-79	This probe set was annotated using the Matching Probes based pipeline to a Entrez Gene identifier using 2 transcripts. // false // Matching Probes // A	"NM_001018859(11),SPAC343.06c.1"	"NM_001018859 // Schizosaccharomyces pombe 972h- phospholipid scramblase (predicted) (SPAC343.06c), mRNA. // refseq // 11 // --- /// SPAC343.06c.1 // cdna:known chromosome:ASM294v2:I:1649433:1650833:-1 gene:SPAC343.06c transcript:SPAC343.06c.1 description: phospholipid scramblase (predicted) // ensembl // 11 // ---"	---_x000D_
1769387_at	2144.67	P	2053.27	P	1613.97	P	2022.23	P	2115.64	P	1646.35	P	1828.5	P	1718.58	P	1718.18	P	Yeast_2 Array	Saccharomyces cerevisiae	6-Oct-14	Affymetrix Proprietary Database	YDL029W	"S. cerevisiae YDL029W /GEN=ARP2 /DB_XREF=GI:6320175 /SEG=NC_001136:+399337,400635 /DEF=Involved in endocytosis and membrane growth and polarity /NOTE=Arp2p; go_component: Arp2/3 protein complex [goid GO:0005885] [evidence IDA] [pmid 10377407]; go_component: mitochondrion [goid GO:0005739] [evidence TAS] [pmid 10047519]; go_function: actin binding [goid GO:0003779] [evidence TAS] [pmid 10377407];…	YDL029W.S1	chrIV:399337-400636 (+) // 100.0 //	Essential component of the Arp2/3 complex; Arp2/3 is a highly conserved actin nucleation center required for the motility and integrity of actin patches; involved in endocytosis and membrane growth and polarity; required for efficient Golgi-to-ER trafficking in COPI mutants	ARP2	YDL029W	851532	P32381	---	NP_010255	NM_001180088	S000002187	0000001 // mitochondrion inheritance // inferred from mutant phenotype /// 0000001 // mitochondrion inheritance // inferred from physical interaction /// 0006200 // ATP catabolic process // inferred from mutant phenotype /// 0007015 // actin filament organization // inferred from mutant phenotype /// 0030476 // ascospore wall assembly // inferred from mutant phenotype /// 0030833 // regulation of…	0005737 // cytoplasm // inferred from electronic annotation /// 0005739 // mitochondrion // inferred from direct assay /// 0005856 // cytoskeleton // inferred from electronic annotation /// 0005885 // Arp2/3 protein complex // inferred from direct assay /// 0005885 // Arp2/3 protein complex // inferred from electronic annotation /// 0030479 // actin cortical patch // inferred from electronic anno…	0000166 // nucleotide binding // inferred from electronic annotation /// 0003779 // actin binding // inferred from electronic annotation /// 0005515 // protein binding // inferred from physical interaction /// 0005524 // ATP binding // inferred from direct assay /// 0005524 // ATP binding // inferred from electronic annotation /// 0005524 // ATP binding // inferred from mutant phenotype /// 00168…	---	IPR004000 // Actin-related protein // 2.6E-116	This probe set was annotated using the Matching Probes based pipeline to a Entrez Gene identifier using 2 transcripts. // false // Matching Probes // A	"NM_001180088(11),YDL029W(11)"	"NM_001180088 // Saccharomyces cerevisiae S288c actin-related protein 2 (ARP2), mRNA. // refseq // 11 // --- /// YDL029W // cdna:known chromosome:R64-1-1:IV:399340:400638:1 gene:YDL029W transcript:YDL029W description: Essential component of the Arp2/3 complex, which is a highly conserved actin nucleation center required for the motility and integrity of actin patches\x3b involved in endocytosis a…	---_x000D_
1769388_at	202.762	P	266.148	P	257.747	P	275.736	P	259.849	P	299.566	P	276.473	P	334.8	P	250.756	P	Yeast_2 Array	Saccharomyces cerevisiae	6-Oct-14	Affymetrix Proprietary Database	YLR401C	"S. cerevisiae YLR401C /GEN=DUS3 /DB_XREF=GI:6323433 /SEG=NC_001144:-922618,924447 /DEF=Dihydrouridine synthase, member of a widespread family of conserved proteins including Smm1p, Dus1p, and Dus4p; contains a consensus oleate response element (ORE) in its promoter region /NOTE=Dus3p; go_component: cytoplasm [goid GO:0005737] [evidence IDA] [pmid 14562095]; go_component: nucleus [goid GO:0005634…	YLR401C.S1	chrXII:922617-924448 (-) // 100.0 //	"Dihydrouridine synthase; member of a widespread family of conserved proteins including Smm1p, Dus1p, and Dus4p; contains a consensus oleate response element (ORE) in its promoter region; forms nuclear foci upon DNA replication stress"	DUS3	YLR401C	851117	Q06053	EC:1.3.1.89	NP_013505	NM_001182289	S000004393	0002943 // tRNA dihydrouridine synthesis // inferred from electronic annotation /// 0006400 // tRNA modification // inferred from mutant phenotype /// 0006400 // tRNA modification // inferred from sequence or structural similarity /// 0008033 // tRNA processing // inferred from electronic annotation /// 0008152 // metabolic process // inferred from electronic annotation /// 0055114 // oxidation-r…	0005634 // nucleus // inferred from direct assay /// 0005634 // nucleus // inferred from electronic annotation /// 0005737 // cytoplasm // inferred from direct assay /// 0005737 // cytoplasm // inferred from electronic annotation	0003676 // nucleic acid binding // inferred from electronic annotation /// 0003729 // mRNA binding // inferred from direct assay /// 0003824 // catalytic activity // inferred from electronic annotation /// 0008270 // zinc ion binding // inferred from electronic annotation /// 0016491 // oxidoreductase activity // inferred from electronic annotation /// 0017150 // tRNA dihydrouridine synthase acti…	---	IPR001269 // tRNA-dihydrouridine synthase // 5.2000000000000006E-33 /// IPR001269 // tRNA-dihydrouridine synthase // 5.7E-7	This probe set was annotated using the Matching Probes based pipeline to a Entrez Gene identifier using 2 transcripts. // false // Matching Probes // A	"NM_001182289(11),YLR401C(11)"	"NM_001182289 // Saccharomyces cerevisiae S288c Dus3p (DUS3), mRNA. // refseq // 11 // --- /// YLR401C // cdna:known chromosome:R64-1-1:XII:922442:924448:-1 gene:YLR401C transcript:YLR401C description: Dihydrouridine synthase, member of a widespread family of conserved proteins including Smm1p, Dus1p, and Dus4p\x3b contains a consensus oleate response element (ORE) in its promoter region // ensem…	---_x000D_
1769389_at	5.63267	A	5.2064	A	5.52996	A	4.95934	A	4.91063	A	4.91063	A	4.77536	A	4.50353	A	5.14125	A	Yeast_2 Array	Schizosaccharomyces pombe	6-Oct-14	Affymetrix Proprietary Database	SPBC17A3.05c	S. pombe SPBC17A3.05c /DEF=DNAJ domain protein	SPBC17A3.05c.S1	chromosome2|c1348:1412261-1413591 (-) // 100.0 //	J domain-containing protein	SPBC17A3.05c	SPBC17A3.05c	2540130	O13633	---	NP_595587	NM_001021483 /// NM_001021483	---	0006457 // protein folding // non-traceable author statement	0005783 // endoplasmic reticulum // inferred from direct assay /// 0005789 // endoplasmic reticulum membrane // inferred from electronic annotation /// 0016020 // membrane // inferred from electronic annotation /// 0016021 // integral component of membrane // inferred from electronic annotation	0030544 // Hsp70 protein binding // not recorded	---	"IPR001623 // DnaJ domain // 1.2999999999999998E-24 /// IPR015399 // Domain of unknown function DUF1977, DnaJ-like // 7.000000000000001E-29"	This probe set was annotated using the Matching Probes based pipeline to a Entrez Gene identifier using 2 transcripts. // false // Matching Probes // A	"NM_001021483(11),SPBC17A3.05c.1"	"NM_001021483 // Schizosaccharomyces pombe 972h- J domain-containing protein (SPBC17A3.05c), mRNA. // refseq // 11 // --- /// SPBC17A3.05c.1 // cdna:known chromosome:ASM294v2:II:1410766:1412747:-1 gene:SPBC17A3.05c transcript:SPBC17A3.05c.1 description: DNAJ/DUF1977 DNAJB12 homolog (predicted) // ensembl // 11 // ---"	---_x000D_
1769390_s_at	2482.15	P	2744.07	P	3495.35	P	3225.66	P	3097.96	P	3629.73	P	2786.98	P	2948.33	P	3016.01	P	Yeast_2 Array	Saccharomyces cerevisiae	6-Oct-14	Affymetrix Proprietary Database	YDR447C	"S. cerevisiae YDR447C /GEN=RPS17B /DB_XREF=GI:6320655 /SEG=NC_001136:-1354817,1355541 /DEF=Ribosomal protein 51 (rp51) of the small (40s) subunit; nearly identical to Rps17Ap and has similarity to rat S17 ribosomal protein /NOTE=Rps17bp; go_component: cytosolic small ribosomal subunit (sensu Eukarya) [goid GO:0005843] [evidence TAS] [pmid 9559554]; go_function: structural constituent of ribosome…	YDR447C.S1	chrXIII:226288-226691 (+) // 94.16 // /// chrIV:1354821-1355230 (-) // 99.51 //	"Ribosomal protein 51 (rp51) of the small (40s) subunit; homologous to mammalian ribosomal protein S17, no bacterial homolog; RPS17A has a paralog, RPS17B, that arose from the whole genome duplication /// Ribosomal protein 51 (rp51) of the small (40s) subunit; homologous to mammalian ribosomal protein S17, no bacterial homolog; RPS17A has a paralog, RPS17B, that arose from the whole genome duplic…	RPS17A /// RPS17B	YDR447C /// YML024W	852058 /// 854984	P14127 /// P02407	---	NP_010735 /// NP_013688	NM_001180755 /// NM_001182382	S000002855 /// S000004486	0000028 // ribosomal small subunit assembly // inferred from mutant phenotype /// 0002181 // cytoplasmic translation // non-traceable author statement /// 0006412 // translation // inferred from electronic annotation /// 0006414 // translational elongation // not recorded	0005622 // intracellular // inferred from electronic annotation /// 0005737 // cytoplasm // inferred from electronic annotation /// 0005840 // ribosome // inferred from electronic annotation /// 0022627 // cytosolic small ribosomal subunit // not recorded /// 0022627 // cytosolic small ribosomal subunit // non-traceable author statement /// 0030529 // ribonucleoprotein complex // inferred from el…	0003735 // structural constituent of ribosome // inferred from electronic annotation /// 0003735 // structural constituent of ribosome // non-traceable author statement	---	IPR001210 // Ribosomal protein S17e // 1.2E-56	This probe set was annotated using the Matching Probes based pipeline to a Entrez Gene identifier using 4 transcripts. // true // Matching Probes // A	"NM_001180755(11),NM_001182382(11),YDR447C(11),YML024W(11)"	"NM_001180755 // Saccharomyces cerevisiae S288c ribosomal 40S subunit protein S17B (RPS17B), mRNA. // refseq // 11 // --- /// NM_001182382 // Saccharomyces cerevisiae S288c ribosomal 40S subunit protein S17A (RPS17A), mRNA. // refseq // 11 // --- /// YDR447C // cdna:known chromosome:R64-1-1:IV:1354829:1355553:-1 gene:YDR447C transcript:YDR447C description: Ribosomal protein 51 (rp51) of the small…	---_x000D_
1769391_at	4.58353	A	5.73851	A	5.96529	A	4.70193	A	4.77021	A	5.27398	A	4.71337	A	4.30197	A	6.55906	A	Yeast_2 Array	Schizosaccharomyces pombe	6-Oct-14	Affymetrix Proprietary Database	SPBC106.10	S. pombe SPBC106.10 /GEN=pka1 /DEF=cAMP-dependent protein kinase (catalytic subunit) (PMID 8144551)	SPBC106.10.S1	chromosome2|c1348:397891-399430 (+) // 100.0 //	cAMP-dependent protein kinase catalytic subunit Pka1	pka1	SPBC106.10	2539781	P40376	EC:2.7.11.1	NP_595159	NM_001021068	---	0000433 // negative regulation of transcription from RNA polymerase II promoter by glucose // inferred from mutant phenotype /// 0001300 // chronological cell aging // inferred from genetic interaction /// 0006110 // regulation of glycolytic process // non-traceable author statement /// 0006468 // protein phosphorylation // inferred by curator /// 0006995 // cellular response to nitrogen starvati…	0005634 // nucleus // inferred from direct assay /// 0005737 // cytoplasm // inferred from direct assay /// 0005737 // cytoplasm // inferred from mutant phenotype /// 0005773 // vacuole // inferred from direct assay /// 0005829 // cytosol // inferred from direct assay /// 0005952 // cAMP-dependent protein kinase complex // traceable author statement	"0000166 // nucleotide binding // inferred from electronic annotation /// 0004672 // protein kinase activity // inferred from electronic annotation /// 0004674 // protein serine/threonine kinase activity // inferred from direct assay /// 0004691 // cAMP-dependent protein kinase activity // inferred from genetic interaction /// 0005515 // protein binding // inferred from physical interaction /// 0…	---	IPR000719 // Protein kinase domain // 1.4E-66	This probe set was annotated using the Matching Probes based pipeline to a Entrez Gene identifier using 2 transcripts. // false // Matching Probes // A	"NM_001021068(11),SPBC106.10.1(11)"	"NM_001021068 // Schizosaccharomyces pombe 972h- cAMP-dependent protein kinase catalytic subunit Pka1 (pka1), mRNA. // refseq // 11 // --- /// SPBC106.10.1 // cdna:known chromosome:ASM294v2:II:396752:398957:1 gene:SPBC106.10 transcript:SPBC106.10.1 description: cAMP-dependent protein kinase catalytic subunit Pka1 // ensembl // 11 // --- /// U08622 // Schizosaccharomyces pombe cAMP-dependent prote…	---_x000D_
1769392_at	270.625	P	182.571	P	264.648	P	83.4027	P	101.257	P	160.329	P	322.625	P	328.689	P	337.532	P	Yeast_2 Array	Saccharomyces cerevisiae	6-Oct-14	Affymetrix Proprietary Database	YOR192C-C	"S. cerevisiae YOR192C-C /GEN=RIS1 /DB_XREF=GI:33438885 /SEG=NC_001147:-703988,704224 /DEF=Identified by expression profiling and mass spectrometry /NOTE=Yor192c-cp; go_component: cellular_component unknown [goid GO:0008372] [evidence ND]; go_function: molecular_function unknown [goid GO:0005554] [evidence ND]; go_process: biological_process unknown [goid GO:0000004] [evidence ND]"	YOR192C-C.S1	chrII:29812-643638 (+) // 93.25 // /// chrV:62313-354511 (+) // 98.73 // /// chrVII:817250-931328 (+) // 97.89 // /// chrXIV:519335-632276 (+) // 92.41 // /// chrXVI:62560-437042 (+) // 95.78 // /// chrIV:437361-519473 (-) // 98.31 // /// chrVII:111073-574532 (-) // 97.05 // /// chrVIII:85749-389340 (-) // 98.31 // /// chrVIII:91601-91923 (-) // 95.36 // /// chrX:203612-203942 (-) // 94.51 // ///…	Putative protein of unknown function; identified by expression profiling and mass spectrometry	YOR192C-C	YOR192C-C	1466485	Q3E736	---	NP_878173	NM_001184668	S000028857	---	---	---	---	---	This probe set was annotated using the Matching Probes based pipeline to a Entrez Gene identifier using 2 transcripts. // false // Matching Probes // A	"NM_001184668(11),YOR192C-C(11)"	"NM_001184668 // Saccharomyces cerevisiae S288c hypothetical protein (YOR192C-C), mRNA. // refseq // 11 // --- /// YOR192C-C // cdna:known chromosome:R64-1-1:XV:703988:704224:-1 gene:YOR192C-C transcript:YOR192C-C description: Putative protein of unknown function\x3b identified by expression profiling and mass spectrometry // ensembl // 11 // ---"	---_x000D_
1769393_at	8.02191	A	7.74188	A	8.25865	A	7.4453	A	7.68021	A	8.00186	A	7.68021	A	9.55159	A	7.68021	A	Yeast_2 Array	Schizosaccharomyces pombe	6-Oct-14	Affymetrix Proprietary Database	SPAC1039.07c	S. pombe SPAC1039.07c /DEF=aminotransferase class-III pyridoxal-phosphate	SPAC1039.07c.S1	chromosome1|c212:5463341-5464688 (-) // 100.0 //	aminotransferase	SPAC1039.07c	SPAC1039.07c	2542926	Q9US34	---	NP_594998	NM_001020429 /// NM_001020429	---	0008152 // metabolic process // inferred from electronic annotation	0005737 // cytoplasm // inferred from electronic annotation /// 0005739 // mitochondrion // inferred from direct assay /// 0005829 // cytosol // inferred from direct assay	0003824 // catalytic activity // inferred from electronic annotation /// 0008483 // transaminase activity // inferred from electronic annotation /// 0016740 // transferase activity // inferred from electronic annotation /// 0030170 // pyridoxal phosphate binding // inferred from electronic annotation	---	IPR005814 // Aminotransferase class-III // 5.3E-94	This probe set was annotated using the Matching Probes based pipeline to a Entrez Gene identifier using 2 transcripts. // false // Matching Probes // A	"NM_001020429(11),SPAC1039.07c.1"	"NM_001020429 // Schizosaccharomyces pombe 972h- aminotransferase (SPAC1039.07c), mRNA. // refseq // 11 // --- /// SPAC1039.07c.1 // cdna:known chromosome:ASM294v2:I:5462118:5463989:-1 gene:SPAC1039.07c transcript:SPAC1039.07c.1 description: aminotransferase class-III, possible transaminase, unknown specificity // ensembl // 11 // ---"	SPNCRNA.1085.1 // ensembl // 9 // Negative Strand Matching Probes_x000D_
1769394_at	8.12646	A	7.63807	A	8.62761	A	8.62761	A	8.94139	A	8.62761	A	9.26146	A	8.62761	A	10.0861	A	Yeast_2 Array	Schizosaccharomyces pombe	6-Oct-14	Affymetrix Proprietary Database	SPBC651.07	S. pombe SPBC651.07 /GEN=csa1 /DEF=COP9signalosome associated (pers. comm. Tony Carr)	SPBC651.07.S1	chromosome2|c1348:1249495-1250517 (+) // 100.0 //	sequence orphan /// sequence orphan	mug166 /// SPBC651.07	SPBC651.07	2541103 /// 14217743	W6JQK2	---	NP_595504 /// NP_595505	NM_001021414 /// NM_001021415	---	---	0005634 // nucleus // inferred from direct assay /// 0005829 // cytosol // inferred from direct assay /// 0032153 // cell division site // inferred from direct assay /// 0051286 // cell tip // inferred from direct assay	---	---	---	This probe set was annotated using the Matching Probes based pipeline to a Entrez Gene identifier using 2 transcripts. // true // Matching Probes // A	"NM_001021415(11),SPBC651.07.1(11)"	"NM_001021415 // Schizosaccharomyces pombe 972h- sequence orphan (SPBC651.07), mRNA. // refseq // 11 // --- /// SPBC651.07.1 // cdna:known chromosome:ASM294v2:II:1248596:1249996:1 gene:SPBC651.07 transcript:SPBC651.07.1 description: sequence orphan // ensembl // 11 // ---"	---_x000D_
1769395_at	1395.4	P	1136.79	P	1395.92	P	856.159	P	896.847	P	1095.96	P	1221.55	P	991.204	P	961.982	P	Yeast_2 Array	Saccharomyces cerevisiae	6-Oct-14	Affymetrix Proprietary Database	YER026C	"S. cerevisiae YER026C /GEN=CHO1 /DB_XREF=GI:6320864 /SEG=NC_001137:-207643,208473 /DEF=phosphatidylserine synthase /NOTE=Cho1p; go_component: endoplasmic reticulum [goid GO:0005783] [evidence TAS]; go_function: CDP-diacylglycerol-serine O-phosphatidyltransferase activity [goid GO:0003882] [evidence TAS]; go_process: phosphatidylserine biosynthesis [goid GO:0006659] [evidence TAS]"	YER026C.S1	chrV:207642-208473 (-) // 100.0 //	"Phosphatidylserine synthase; functions in phospholipid biosynthesis; catalyzes the reaction CDP-diaclyglycerol + L-serine = CMP + L-1-phosphatidylserine, transcriptionally repressed by myo-inositol and choline"	CHO1	YER026C	856748	P08456	EC:2.7.8.8	NP_010943	NM_001178917	S000000828	0006629 // lipid metabolic process // inferred from electronic annotation /// 0006646 // phosphatidylethanolamine biosynthetic process // inferred from electronic annotation /// 0006659 // phosphatidylserine biosynthetic process // inferred from direct assay /// 0006659 // phosphatidylserine biosynthetic process // inferred from mutant phenotype /// 0008654 // phospholipid biosynthetic process //…	0005739 // mitochondrion // inferred from electronic annotation /// 0005741 // mitochondrial outer membrane // inferred from direct assay /// 0005741 // mitochondrial outer membrane // inferred from electronic annotation /// 0005783 // endoplasmic reticulum // inferred from direct assay /// 0016020 // membrane // inferred from electronic annotation /// 0016021 // integral component of membrane //…	"0003882 // CDP-diacylglycerol-serine O-phosphatidyltransferase activity // inferred from direct assay /// 0003882 // CDP-diacylglycerol-serine O-phosphatidyltransferase activity // inferred from electronic annotation /// 0003882 // CDP-diacylglycerol-serine O-phosphatidyltransferase activity // inferred from mutant phenotype /// 0016740 // transferase activity // inferred from electronic annotat…	---	IPR000462 // CDP-alcohol phosphatidyltransferase // 1.8E-11	This probe set was annotated using the Matching Probes based pipeline to a Entrez Gene identifier using 2 transcripts. // false // Matching Probes // A	"NM_001178917(11),YER026C(11)"	"NM_001178917 // Saccharomyces cerevisiae S288c CDP-diacylglycerol-serine O-phosphatidyltransferase (CHO1), mRNA. // refseq // 11 // --- /// YER026C // cdna:known chromosome:R64-1-1:V:207644:208474:-1 gene:YER026C transcript:YER026C description: Phosphatidylserine synthase, functions in phospholipid biosynthesis\x3b catalyzes the reaction CDP-diaclyglycerol + L-serine \x3d CMP + L-1-phosphatidyls…	---_x000D_
1769396_at	11.6395	A	9.93668	A	11.4216	A	11.6395	A	11.6395	A	12.2947	A	15.8183	A	11.6395	A	10.2662	A	Yeast_2 Array	Schizosaccharomyces pombe	6-Oct-14	Affymetrix Proprietary Database	SPBC3F6.03	S. pombe SPBC3F6.03 /GEN=trr1 /DEF=thioredoxin reductase	SPBC3F6.03.S1	chromosome2|c1348:4192066-4193034 (+) // 99.9 //	thioredoxin reductase Trr1	trr1	SPBC3F6.03	3361358	Q92375	EC:1.8.1.9	NP_001018848	NM_001022668	---	0019430 // removal of superoxide radicals // inferred from sequence or structural similarity /// 0055114 // oxidation-reduction process // inferred from electronic annotation	0005634 // nucleus // inferred from direct assay /// 0005737 // cytoplasm // inferred from sequence or structural similarity /// 0005739 // mitochondrion // inferred from sequence or structural similarity /// 0005829 // cytosol // inferred from direct assay	0004791 // thioredoxin-disulfide reductase activity // inferred from direct assay /// 0005515 // protein binding // inferred from physical interaction /// 0016491 // oxidoreductase activity // inferred from electronic annotation /// 0050660 // flavin adenine dinucleotide binding // inferred from electronic annotation	---	"IPR001327 // Pyridine nucleotide-disulphide oxidoreductase, NAD-binding domain // 7.6E-15 /// IPR023753 // Pyridine nucleotide-disulphide oxidoreductase, FAD/NAD(P)-binding domain // 5.0E-28"	This probe set was annotated using the Matching Probes based pipeline to a Entrez Gene identifier using 2 transcripts. // false // Matching Probes // A	"NM_001022668(11),SPBC3F6.03.1(11)"	"NM_001022668 // Schizosaccharomyces pombe 972h- thioredoxin reductase Trr1 (trr1), mRNA. // refseq // 11 // --- /// SPBC3F6.03.1 // cdna:known chromosome:ASM294v2:II:4189144:4191448:1 gene:SPBC3F6.03 transcript:SPBC3F6.03.1 description: thioredoxin reductase Trr1 // ensembl // 11 // ---"	---_x000D_
1769397_s_at	2385.85	P	2521.28	P	3002.43	P	2926.86	P	3117.06	P	3495.51	P	2496.82	P	2627.02	P	2785.61	P	Yeast_2 Array	Saccharomyces cerevisiae	6-Oct-14	Affymetrix Proprietary Database	YLR287C-A	"S. cerevisiae YLR287C-A /GEN=RPS30A /DB_XREF=GI:6323318 /SEG=NC_001144:-712539,713160 /DEF=Protein component of the small (40S) ribosomal subunit; nearly identical to Rps30Bp and has similarity to rat S30 ribosomal protein /NOTE=Rps30ap; go_component: cytosolic small ribosomal subunit (sensu Eukarya) [goid GO:0005843] [evidence TAS] [pmid 9559554]; go_function: structural constituent of ribosome…	YLR287C-A.S1	chrXII:712538-712728 (-) // 98.96 // /// chrXV:678192-678381 (-) // 94.27 //	"Protein component of the small (40S) ribosomal subunit; homologous to mammalian ribosomal protein S30, no bacterial homolog; RPS30A has a paralog, RPS30B, that arose from the whole genome duplication /// Protein component of the small (40S) ribosomal subunit; homologous to mammalian ribosomal protein S30, no bacterial homolog; RPS30A has a paralog, RPS30B, that arose from the whole genome duplic…	RPS30A /// RPS30B	YLR287C-A /// YOR182C	850994 /// 854354	P0CX33 /// P0CX34	---	NP_013390 /// NP_014825	NM_001182175 /// NM_001183601	S000004278 /// S000005708	0002181 // cytoplasmic translation // non-traceable author statement /// 0006412 // translation // inferred from electronic annotation	0005622 // intracellular // inferred from electronic annotation /// 0005737 // cytoplasm // inferred from electronic annotation /// 0005840 // ribosome // inferred from electronic annotation /// 0010494 // cytoplasmic stress granule // inferred from direct assay /// 0022627 // cytosolic small ribosomal subunit // non-traceable author statement /// 0030529 // ribonucleoprotein complex // inferred …	0003735 // structural constituent of ribosome // inferred from electronic annotation /// 0003735 // structural constituent of ribosome // non-traceable author statement	---	IPR006846 // Ribosomal protein S30 // 9.6E-29	This probe set was annotated using the Matching Probes based pipeline to a Entrez Gene identifier using 6 transcripts. // true // Matching Probes // A	"NM_001182175(11),NM_001183601(11),U48699(11),U83406(11),YLR287C-A(11),YOR182C(11)"	"NM_001182175 // Saccharomyces cerevisiae S288c ribosomal 40S subunit protein S30A (RPS30A), mRNA. // refseq // 11 // --- /// NM_001183601 // Saccharomyces cerevisiae S288c ribosomal 40S subunit protein S30B (RPS30B), mRNA. // refseq // 11 // --- /// U48699 // Saccharomyces cerevisiae ribosomal protein S30 homolog (RPS30A) mRNA, complete cds. // gb // 11 // --- /// U83406 // Saccharomyces cerevis…	---_x000D_
1769398_at	6.48214	A	6.57834	A	6.66992	A	6.93965	A	7.33514	A	7.04807	A	6.93965	A	6.93965	A	7.19837	A	Yeast_2 Array	Schizosaccharomyces pombe	6-Oct-14	Affymetrix Proprietary Database	SPAC806.02c	S. pombe SPAC806.02c /DEF=WD repeat protein	SPAC806.02c.S1	chromosome1|c212:234130-235957 (-) // 99.95 //	Par A family ATPase/WD repeat iron cluster assembly fusion protein (predicted)	SPAC806.02c	SPAC806.02c	2542122	Q9UT57	---	NP_592852	NM_001018253 /// NM_001018253	---	0006200 // ATP catabolic process // --- /// 0016226 // iron-sulfur cluster assembly // not recorded	0005634 // nucleus // inferred from direct assay /// 0005737 // cytoplasm // not recorded /// 0005829 // cytosol // inferred from direct assay /// 0097361 // CIA complex // inferred from electronic annotation	"0000166 // nucleotide binding // inferred from electronic annotation /// 0005524 // ATP binding // not recorded /// 0016887 // ATPase activity // not recorded /// 0046872 // metal ion binding // inferred from electronic annotation /// 0051536 // iron-sulfur cluster binding // inferred from electronic annotation /// 0051539 // 4 iron, 4 sulfur cluster binding // inferred from electronic annotatio…	---	IPR001680 // WD40 repeat // 5.5E-9 /// IPR001680 // WD40 repeat // 0.082 /// IPR001680 // WD40 repeat // 2.7E-13 /// IPR001680 // WD40 repeat // 1.4E-9 /// IPR001680 // WD40 repeat // 0.083 /// IPR001680 // WD40 repeat // 1.1E-6 /// IPR019591 // Mrp/NBP35 ATP-binding protein // 9.9E-37	This probe set was annotated using the Matching Probes based pipeline to a Entrez Gene identifier using 2 transcripts. // false // Matching Probes // A	"NM_001018253(11),SPAC806.02c.1"	"NM_001018253 // Schizosaccharomyces pombe 972h- Par A family ATPase/WD repeat iron cluster assembly fusion protein (predicted) (SPAC806.02c), mRNA. // refseq // 11 // --- /// SPAC806.02c.1 // cdna:known chromosome:ASM294v2:I:233032:235164:-1 gene:SPAC806.02c transcript:SPAC806.02c.1 description: Par A family ATPase/WD repeat iron cluster assembly fusion protein (predicted) // ensembl // 11 // --…	---_x000D_
1769399_at	7.71413	A	7.71413	A	8.49915	A	6.91063	A	6.95655	A	7.35961	A	7.89139	A	7.71413	A	6.39995	A	Yeast_2 Array	Schizosaccharomyces pombe	6-Oct-14	Affymetrix Proprietary Database	SPBC23G7.12c	S. pombe SPBC23G7.12c /GEN=rpt6 /DEF=19S proteasome regulatory subunit	SPBC23G7.12c.S1	chromosome2|c1348:2123329-2124583 (-) // 100.0 //	19S proteasome regulatory subunit Rpt6 (predicted)	rpt6	SPBC23G7.12c	2540487	P41836	---	NP_595870	NM_001021776	---	0006200 // ATP catabolic process // --- /// 0006511 // ubiquitin-dependent protein catabolic process // not recorded /// 0007346 // regulation of mitotic cell cycle // non-traceable author statement /// 0030163 // protein catabolic process // inferred from electronic annotation	"0000502 // proteasome complex // inferred from electronic annotation /// 0005634 // nucleus // inferred from direct assay /// 0005635 // nuclear envelope // inferred from direct assay /// 0005737 // cytoplasm // inferred from electronic annotation /// 0005829 // cytosol // inferred from direct assay /// 0008540 // proteasome regulatory particle, base subcomplex // not recorded"	0000166 // nucleotide binding // inferred from electronic annotation /// 0004175 // endopeptidase activity // not recorded /// 0005524 // ATP binding // inferred from electronic annotation /// 0016787 // hydrolase activity // inferred from electronic annotation /// 0016887 // ATPase activity // not recorded /// 0017111 // nucleoside-triphosphatase activity // inferred from electronic annotation	---	"IPR003959 // ATPase, AAA-type, core // 9.5E-44"	This probe set was annotated using the Matching Probes based pipeline to a Entrez Gene identifier using 2 transcripts. // false // Matching Probes // A	"NM_001021776(11),SPBC23G7.12c.1"	"NM_001021776 // Schizosaccharomyces pombe 972h- 19S proteasome regulatory subunit Rpt6 (predicted) (rpt6), mRNA. // refseq // 11 // --- /// SPBC23G7.12c.1 // cdna:known chromosome:ASM294v2:II:2121444:2122817:-1 gene:SPBC23G7.12c transcript:SPBC23G7.12c.1 description: 19S proteasome regulatory subunit Rpt6 (predicted) // ensembl // 11 // ---"	---_x000D_
1769400_at	2.84828	A	2.8198	A	3.57066	A	3.65559	A	3.8038	A	3.25139	A	4.77536	A	3.52405	A	3.52405	A	Yeast_2 Array	Schizosaccharomyces pombe	6-Oct-14	Affymetrix Proprietary Database	SPBC1685.06	S. pombe SPBC1685.06 /GEN=cid11 /DEF=cid1-related	SPBC1685.06.S1	chromosome2|c1348:510401-511884 (+) // 100.0 //	poly(A) polymerase Cid11 (predicted)	cid11	SPBC1685.06	2539762	O74326	---	NP_595210	NM_001021117	---	0006397 // mRNA processing // inferred from electronic annotation	0005634 // nucleus // inferred from direct assay /// 0005737 // cytoplasm // inferred from electronic annotation /// 0005829 // cytosol // inferred from direct assay	0000166 // nucleotide binding // inferred from electronic annotation /// 0003723 // RNA binding // inferred from electronic annotation /// 0004652 // polynucleotide adenylyltransferase activity // inferred from electronic annotation /// 0005524 // ATP binding // inferred from electronic annotation /// 0016740 // transferase activity // inferred from electronic annotation /// 0016779 // nucleotidy…	---	IPR002058 // PAP/25A-associated // 1.1E-17 /// IPR002934 // Nucleotidyl transferase domain // 2.7E-5	This probe set was annotated using the Matching Probes based pipeline to a Entrez Gene identifier using 2 transcripts. // false // Matching Probes // A	"NM_001021117(11),SPBC1685.06.1(11)"	"NM_001021117 // Schizosaccharomyces pombe 972h- poly(A) polymerase Cid11 (predicted) (cid11), mRNA. // refseq // 11 // --- /// SPBC1685.06.1 // cdna:known chromosome:ASM294v2:II:509412:511089:1 gene:SPBC1685.06 transcript:SPBC1685.06.1 description: poly(A) polymerase Cid11 (predicted) // ensembl // 11 // ---"	NM_001021118 // refseq // 11 // Negative Strand Matching Probes /// SPBC1685.07c.1 // ensembl // 11 // Negative Strand Matching Probes_x000D_
1769401_at	8.08323	A	10.5358	A	10.0023	A	8.45207	A	8.65003	A	11.1632	A	9.60611	A	9.26146	A	9.26146	A	Yeast_2 Array	Schizosaccharomyces pombe	6-Oct-14	Affymetrix Proprietary Database	SPBC23E6.04c	S. pombe SPBC23E6.04c /DEF=ribonucleoprotein (RNP) complex (predicted) (PMID 12068309)	SPBC23E6.04c.S1	chromosome2|c1348:3846246-3851196 (-) // 100.0 //	U3 snoRNP-associated protein Utp10 (predicted)	utp10	SPBC23E6.04c	2540284	O60179	---	NP_596604	NM_001022525	---	"0006351 // transcription, DNA-templated // inferred from electronic annotation /// 0006364 // rRNA processing // inferred from electronic annotation /// 0030490 // maturation of SSU-rRNA // not recorded /// 0042254 // ribosome biogenesis // inferred from electronic annotation"	0005634 // nucleus // inferred from electronic annotation /// 0005730 // nucleolus // inferred from electronic annotation /// 0030529 // ribonucleoprotein complex // inferred from electronic annotation /// 0032040 // small-subunit processome // not recorded /// 0034455 // t-UTP complex // not recorded /// 0044732 // mitotic spindle pole body // inferred from direct assay	0030515 // snoRNA binding // not recorded	---	"IPR012954 // BP28, C-terminal domain // 1.8E-37 /// IPR022125 // U3 small nucleolar RNA-associated protein 10 // 1.1E-15"	This probe set was annotated using the Matching Probes based pipeline to a Entrez Gene identifier using 2 transcripts. // false // Matching Probes // A	"NM_001022525(11),SPBC23E6.04c.1"	"NM_001022525 // Schizosaccharomyces pombe 972h- U3 snoRNP-associated protein Utp10 (predicted) (utp10), mRNA. // refseq // 11 // --- /// SPBC23E6.04c.1 // cdna:known chromosome:ASM294v2:II:3844087:3849519:-1 gene:SPBC23E6.04c transcript:SPBC23E6.04c.1 description: U3 snoRNP-associated protein Utp10 (predicted) // ensembl // 11 // ---"	---_x000D_
1769402_at	3.57752	A	3.8732	A	3.60197	A	3.57752	A	3.57752	A	3.57752	A	3.30441	A	3.30441	A	3.75005	A	Yeast_2 Array	Schizosaccharomyces pombe	6-Oct-14	Affymetrix Proprietary Database	SPCC825.04c	S. pombe SPCC825.04c /DEF=N-acetyltransferase (predicted)	SPCC825.04c.S1	chromosome3|p20C8:1030255-1030870 (-) // 100.0 //	histone N-acetyltransferase Naa40 (predicted)	naa40	SPCC825.04c	2539448	Q9USH6	---	NP_588054	NM_001023046 /// NM_001023046	---	0016573 // histone acetylation // not recorded /// 0017196 // N-terminal peptidyl-methionine acetylation // inferred by curator	0005634 // nucleus // inferred from direct assay /// 0005634 // nucleus // not recorded /// 0005737 // cytoplasm // inferred from direct assay /// 0005737 // cytoplasm // not recorded /// 0005829 // cytosol // inferred from direct assay /// 0032153 // cell division site // inferred from direct assay	"0004402 // histone acetyltransferase activity // not recorded /// 0004596 // peptide alpha-N-acetyltransferase activity // not recorded /// 0008080 // N-acetyltransferase activity // inferred from electronic annotation /// 0016740 // transferase activity // inferred from electronic annotation /// 0016746 // transferase activity, transferring acyl groups // inferred from electronic annotation"	---	IPR000182 // GNAT domain // 2.5E-9	This probe set was annotated using the Matching Probes based pipeline to a Entrez Gene identifier using 2 transcripts. // false // Matching Probes // A	"NM_001023046(11),SPCC825.04c.1"	"NM_001023046 // Schizosaccharomyces pombe 972h- histone N-acetyltransferase Naa40 (predicted) (naa40), mRNA. // refseq // 11 // --- /// SPCC825.04c.1 // cdna:known chromosome:ASM294v2:III:1029207:1030884:-1 gene:SPCC825.04c transcript:SPCC825.04c.1 description: histone N-acetyltransferase Naa40 (predicted) // ensembl // 11 // ---"	SPNCRNA.1168.1 // ensembl // 11 // Negative Strand Matching Probes_x000D_
1769403_at	1275.29	P	1067.2	P	941.224	P	1142.83	P	1191.4	P	1002.45	P	1190.61	P	957.436	P	881.459	P	Yeast_2 Array	Saccharomyces cerevisiae	6-Oct-14	Affymetrix Proprietary Database	YKL195W	"S. cerevisiae YKL195W /GEN=YKT6 /DB_XREF=GI:37362671 /SEG=NC_001143:+75826,77037 /DEF=The authentic, non-tagged protein was localized to the mitochondria /NOTE=Ykl195wp"	YKL195W.S1	chrXI:75825-77037 (+) // 100.0 //	"Mitochondrial oxidoreductase; involved in mitochondrial intermembrane space import; component of MIA pathway which mediates import and oxidative folding of substrates including small proteins containing twin cysteine motifs; acts in concert with Erv1p, which oxidizes the cysteine residues of Mia40p to comprise a disulfide relay system that catalyzes import; also mediates folding of Atp23p via a …	MIA40	YKL195W	853639	P36046	---	NP_012726	NM_001179761	S000001678	0006457 // protein folding // inferred from direct assay /// 0006810 // transport // inferred from electronic annotation /// 0015031 // protein transport // inferred from electronic annotation /// 0045041 // protein import into mitochondrial intermembrane space // inferred from mutant phenotype /// 0045041 // protein import into mitochondrial intermembrane space // inferred from physical interact…	0005739 // mitochondrion // inferred from direct assay /// 0005739 // mitochondrion // inferred from electronic annotation /// 0005742 // mitochondrial outer membrane translocase complex // inferred from direct assay /// 0005743 // mitochondrial inner membrane // inferred from electronic annotation /// 0005758 // mitochondrial intermembrane space // inferred from direct assay /// 0016020 // membr…	"0005515 // protein binding // inferred from physical interaction /// 0015035 // protein disulfide oxidoreductase activity // traceable author statement /// 0016491 // oxidoreductase activity // inferred from electronic annotation /// 0016491 // oxidoreductase activity // inferred from mutant phenotype /// 0051537 // 2 iron, 2 sulfur cluster binding // inferred from direct assay"	---	IPR010625 // CHCH // 3.8E-7	This probe set was annotated using the Matching Probes based pipeline to a Entrez Gene identifier using 2 transcripts. // false // Matching Probes // A	"NM_001179761(11),YKL195W(11)"	"NM_001179761 // Saccharomyces cerevisiae S288c Mia40p (MIA40), mRNA. // refseq // 11 // --- /// YKL195W // cdna:known chromosome:R64-1-1:XI:75821:77032:1 gene:YKL195W transcript:YKL195W description: Essential protein of the mitochondrial intermembrane space (IMS)\x3b promotes retention of newly imported proteins\x3b may do so by stabilizing client protein folding as part of a disulfide relay sys…	---_x000D_
1769404_at	5.70948	A	3.97474	A	5.79221	A	5.37644	A	5.6117	A	5.46043	A	5.8957	A	5.31499	A	5.16138	A	Yeast_2 Array	Schizosaccharomyces pombe	6-Oct-14	Affymetrix Proprietary Database	SPCC622.02	S. pombe SPCC622.02 /DEF=dubious	SPCC622.02.S1	chromosome3|p20C8:1405975-1406359 (+) // 100.0 //	hypothetical protein	SPCC622.02	SPCC622.02	2538761	O94592	---	NP_588174	NM_001023164 /// NM_001023164	---	---	0016020 // membrane // inferred from electronic annotation /// 0016021 // integral component of membrane // inferred from electronic annotation	---	---	---	This probe set was annotated using the Matching Probes based pipeline to a Entrez Gene identifier using 2 transcripts. // false // Matching Probes // A	"NM_001023164(11),SPCC622.02.1(11)"	"NM_001023164 // Schizosaccharomyces pombe 972h- hypothetical protein (SPCC622.02), mRNA. // refseq // 11 // --- /// SPCC622.02.1 // cdna:known chromosome:ASM294v2:III:1404560:1405667:1 gene:SPCC622.02 transcript:SPCC622.02.1 description: dubious // ensembl // 11 // ---"	NM_001023165 // refseq // 11 // Negative Strand Matching Probes /// SPCC622.03c.1 // ensembl // 11 // Negative Strand Matching Probes_x000D_
1769405_at	32.0353	A	30.9471	A	33.0588	A	25.83	A	30.403	A	33.1413	A	37.7662	A	36.8403	A	29.4441	A	Yeast_2 Array	Schizosaccharomyces pombe	6-Oct-14	Affymetrix Proprietary Database	SPBC215.15	S. pombe SPBC215.15 /GEN=sec13 /DEF=WD repeat protein	SPBC215.15.S1	chromosome2|c1348:4061832-4062802 (+) // 100.0 //	COPII-coated vesicle component Sec13	sec13	SPBC215.15	2540716	O94319	---	NP_596692	NM_001022615	---	0000917 // barrier septum assembly // inferred from mutant phenotype /// 0006810 // transport // inferred from electronic annotation /// 0006886 // intracellular protein transport // non-traceable author statement /// 0006888 // ER to Golgi vesicle-mediated transport // not recorded /// 0006999 // nuclear pore organization // not recorded /// 0015031 // protein transport // inferred from electron…	0005634 // nucleus // inferred from direct assay /// 0005643 // nuclear pore // not recorded /// 0005737 // cytoplasm // not recorded /// 0005783 // endoplasmic reticulum // inferred from electronic annotation /// 0005789 // endoplasmic reticulum membrane // inferred from electronic annotation /// 0005829 // cytosol // inferred from direct assay /// 0005886 // plasma membrane // not recorded /// …	---	---	IPR001680 // WD40 repeat // 3.9E-9 /// IPR001680 // WD40 repeat // 0.018 /// IPR001680 // WD40 repeat // 3.6E-7 /// IPR001680 // WD40 repeat // 1.9E-8 /// IPR001680 // WD40 repeat // 6.9E-6	This probe set was annotated using the Matching Probes based pipeline to a Entrez Gene identifier using 2 transcripts. // false // Matching Probes // A	"NM_001022615(11),SPBC215.15.1(11)"	"NM_001022615 // Schizosaccharomyces pombe 972h- COPII-coated vesicle component Sec13 (sec13), mRNA. // refseq // 11 // --- /// SPBC215.15.1 // cdna:known chromosome:ASM294v2:II:4059950:4061230:1 gene:SPBC215.15 transcript:SPBC215.15.1 description: COPII-coated vesicle component Sec13 // ensembl // 11 // ---"	---_x000D_
1769406_at	78.9987	P	85.8528	P	105.123	P	66.4098	P	66.9494	P	111.832	P	67.1054	P	97.8619	P	86.3416	P	Yeast_2 Array	Saccharomyces cerevisiae	6-Oct-14	Affymetrix Proprietary Database	YDR144C	"S. cerevisiae YDR144C /GEN=MKC7 /DB_XREF=GI:6320348 /SEG=NC_001136:-744305,746095 /DEF=protease involved in protein processing that shares functions with Yap3 and Kex2 /NOTE=Mkc7p; go_component: cell wall (sensu Fungi) [goid GO:0009277] [evidence IDA] [pmid 10383953]; go_function: aspartic-type signal peptidase activity [goid GO:0009049] [evidence IDA] [pmid 10446224]; go_process: proteolysis an…	YDR144C.S1	chrIV:744308-746099 (-) // 100.0 //	"GPI-anchored aspartyl protease; member of the yapsin family of proteases involved in cell wall growth and maintenance; shares functions with Yap3p and Kex2p; MKC7 has a paralog, YPS1, that arose from the whole genome duplication"	MKC7	YDR144C	851722	P53379	EC:3.4.23.41	NP_010428	NM_001180451	S000002551	0006508 // proteolysis // inferred from electronic annotation /// 0006508 // proteolysis // inferred from mutant phenotype /// 0031505 // fungal-type cell wall organization // inferred from genetic interaction	0005886 // plasma membrane // inferred from electronic annotation /// 0009277 // fungal-type cell wall // inferred from direct assay /// 0016020 // membrane // inferred from electronic annotation /// 0031225 // anchored component of membrane // inferred from electronic annotation	0004190 // aspartic-type endopeptidase activity // inferred from direct assay /// 0004190 // aspartic-type endopeptidase activity // inferred from electronic annotation /// 0008233 // peptidase activity // inferred from electronic annotation /// 0016787 // hydrolase activity // inferred from electronic annotation	---	IPR001461 // Aspartic peptidase // 8.299999999999998E-69	This probe set was annotated using the Matching Probes based pipeline to a Entrez Gene identifier using 2 transcripts. // false // Matching Probes // A	"NM_001180451(11),YDR144C(11)"	"NM_001180451 // Saccharomyces cerevisiae S288c Mkc7p (MKC7), mRNA. // refseq // 11 // --- /// YDR144C // cdna:known chromosome:R64-1-1:IV:744311:746101:-1 gene:YDR144C transcript:YDR144C description: GPI-anchored aspartyl protease, member of the yapsin family of proteases involved in cell wall growth and maintenance\x3b shares functions with Yap3p and Kex2p // ensembl // 11 // ---"	---_x000D_
1769407_at	193.429	P	187.111	P	167.292	P	187.606	P	209.151	P	154.514	P	175.198	P	198.403	P	147.847	P	Yeast_2 Array	Saccharomyces cerevisiae	6-Oct-14	Affymetrix Proprietary Database	YDR439W	"S. cerevisiae YDR439W /GEN=LRS4 /DB_XREF=GI:6320647 /SEG=NC_001136:+1339664,1340707 /DEF=Loss of rDNA silencing /NOTE=Lrs4p; go_component: nuclear chromosome [goid GO:0000228] [evidence IDA] [pmid 12689592]; go_component: nucleolus [goid GO:0005730] [evidence IDA] [pmid 12689592]; go_component: nucleus [goid GO:0005634] [evidence IDA] [pmid 10082585]; go_function: molecular_function unknown [goi…	YDR439W.S1	chrIV:1339668-1340712 (+) // 100.0 //	Nucleolar protein that forms a complex with Csm1p; and then Mam1p at kinetochores during meiosis I to mediate accurate homolog segregation; required for condensin recruitment to the replication fork barrier site and rDNA repeat segregation	LRS4	YDR439W	852049	Q04087	---	NP_010727	NM_001180747	S000002847	0000183 // chromatin silencing at rDNA // inferred from direct assay /// 0007049 // cell cycle // inferred from electronic annotation /// 0007126 // meiotic nuclear division // inferred from electronic annotation /// 0034503 // protein localization to nucleolar rDNA repeats // inferred from mutant phenotype /// 0045143 // homologous chromosome segregation // inferred from mutant phenotype /// 004…	"0000775 // chromosome, centromeric region // inferred from electronic annotation /// 0005634 // nucleus // inferred from direct assay /// 0005634 // nucleus // inferred from electronic annotation /// 0005694 // chromosome // inferred from electronic annotation /// 0005730 // nucleolus // inferred from direct assay /// 0005730 // nucleolus // inferred from electronic annotation /// 0033551 // mon…	0005515 // protein binding // inferred from physical interaction	---	"IPR018479 // Monopolin complex, subunit Lrs4 // 1.6E-82"	This probe set was annotated using the Matching Probes based pipeline to a Entrez Gene identifier using 2 transcripts. // false // Matching Probes // A	"NM_001180747(11),YDR439W(11)"	"NM_001180747 // Saccharomyces cerevisiae S288c Lrs4p (LRS4), mRNA. // refseq // 11 // --- /// YDR439W // cdna:known chromosome:R64-1-1:IV:1339676:1340719:1 gene:YDR439W transcript:YDR439W description: Nucleolar protein that forms a complex with Csm1p, and then Mam1p at kinetochores during meiosis I to mediate accurate homolog segregation\x3b required for condensin recruitment to the replication …	---_x000D_
1769408_at	4.46004	A	5.11064	A	5.11064	A	5.11064	A	4.78799	A	6.22251	A	6.03411	A	4.91063	A	5.41524	A	Yeast_2 Array	Schizosaccharomyces pombe	6-Oct-14	Affymetrix Proprietary Database	SPBC18E5.06	S. pombe SPBC18E5.06 /GEN=rps21 /DEF=40S ribosomal protein S21	SPBC18E5.06.S1	chromosome2|c1348:2085667-2085984 (+) // 100.0 //	40S ribosomal protein S21	rps21	SPBC18E5.06	2540806	P05764	---	NP_595852	NM_001021756	---	0002182 // cytoplasmic translational elongation // non-traceable author statement /// 0006364 // rRNA processing // inferred from electronic annotation /// 0006412 // translation // inferred from electronic annotation /// 0042274 // ribosomal small subunit biogenesis // inferred from mutant phenotype	0005622 // intracellular // inferred from electronic annotation /// 0005634 // nucleus // inferred from direct assay /// 0005737 // cytoplasm // inferred from electronic annotation /// 0005829 // cytosol // inferred from direct assay /// 0005840 // ribosome // inferred from electronic annotation /// 0022627 // cytosolic small ribosomal subunit // traceable author statement /// 0030529 // ribonucl…	0003735 // structural constituent of ribosome // inferred from electronic annotation /// 0005515 // protein binding // inferred from physical interaction	---	IPR001931 // Ribosomal protein S21e // 1.3E-40	This probe set was annotated using the Matching Probes based pipeline to a Entrez Gene identifier using 2 transcripts. // false // Matching Probes // A	"NM_001021756(11),SPBC18E5.06.1(11)"	"NM_001021756 // Schizosaccharomyces pombe 972h- 40S ribosomal protein S21 (rps21), mRNA. // refseq // 11 // --- /// SPBC18E5.06.1 // cdna:known chromosome:ASM294v2:II:2083801:2084323:1 gene:SPBC18E5.06 transcript:SPBC18E5.06.1 description: 40S ribosomal protein S21 // ensembl // 11 // ---"	---_x000D_
1769409_at	12.1051	A	11.861	A	10.5209	A	11.861	A	11.3033	A	12.1538	A	11.861	A	12.4575	A	12.4685	A	Yeast_2 Array	Schizosaccharomyces pombe	6-Oct-14	Affymetrix Proprietary Database	SPBC646.07c	S. pombe SPBC646.07c /DEF=steroid dehydrogenase	SPBC646.07c.S1	chromosome2|c1348:935615-936503 (-) // 100.0 //	enoyl reductase (predicted)	SPBC646.07c	SPBC646.07c	2541070	O94511	---	NP_595365	NM_001021273 /// NM_001021273	---	0000038 // very long-chain fatty acid metabolic process // not recorded /// 0006629 // lipid metabolic process // inferred from electronic annotation /// 0030497 // fatty acid elongation // non-traceable author statement /// 0055114 // oxidation-reduction process // inferred from electronic annotation	0005737 // cytoplasm // inferred from electronic annotation /// 0005739 // mitochondrion // not recorded /// 0005783 // endoplasmic reticulum // inferred from direct assay /// 0005789 // endoplasmic reticulum membrane // not recorded /// 0016020 // membrane // inferred from electronic annotation /// 0016021 // integral component of membrane // inferred from electronic annotation	"0016491 // oxidoreductase activity // inferred from electronic annotation /// 0016627 // oxidoreductase activity, acting on the CH-CH group of donors // inferred from electronic annotation /// 0016631 // enoyl-[acyl-carrier-protein] reductase activity // non-traceable author statement /// 0019166 // trans-2-enoyl-CoA reductase (NADPH) activity // inferred from electronic annotation"	---	"IPR001104 // 3-oxo-5-alpha-steroid 4-dehydrogenase, C-terminal // 8.2E-52"	This probe set was annotated using the Matching Probes based pipeline to a Entrez Gene identifier using 2 transcripts. // false // Matching Probes // A	"NM_001021273(11),SPBC646.07c.1"	"NM_001021273 // Schizosaccharomyces pombe 972h- enoyl reductase (predicted) (SPBC646.07c), mRNA. // refseq // 11 // --- /// SPBC646.07c.1 // cdna:known chromosome:ASM294v2:II:934372:935686:-1 gene:SPBC646.07c transcript:SPBC646.07c.1 description: enoyl reductase (predicted) // ensembl // 11 // ---"	---_x000D_
1769410_at	4.49503	A	4.4822	A	4.98243	A	4.77068	A	4.98243	A	4.98243	A	5.38522	A	4.98243	A	5.71688	A	Yeast_2 Array	Schizosaccharomyces pombe	6-Oct-14	Affymetrix Proprietary Database	SPAC19G12.04	S. pombe SPAC19G12.04 /DEF=ureidoglycolate hydrolase (predicted)	SPAC19G12.04.S1	chromosome1|c212:4050518-4051094 (+) // 100.0 //	ureidoglycolate hydrolase (predicted)	SPAC19G12.04	SPAC19G12.04	2542470	O13843	EC:3.5.3.19	NP_594419	NM_001019848	---	0000256 // allantoin catabolic process // not recorded /// 0006144 // purine nucleobase metabolic process // inferred from electronic annotation /// 0006145 // purine nucleobase catabolic process // inferred from sequence or structural similarity /// 0006163 // purine nucleotide metabolic process // non-traceable author statement	0005634 // nucleus // inferred from direct assay /// 0005829 // cytosol // inferred from direct assay	0004848 // ureidoglycolate hydrolase activity // inferred from electronic annotation /// 0016829 // lyase activity // inferred from electronic annotation /// 0050385 // ureidoglycolate lyase activity // not recorded	---	IPR007247 // Ureidoglycolate hydrolase // 9.8E-50	This probe set was annotated using the Matching Probes based pipeline to a Entrez Gene identifier using 2 transcripts. // false // Matching Probes // A	"NM_001019848(11),SPAC19G12.04.1(11)"	"NM_001019848 // Schizosaccharomyces pombe 972h- ureidoglycolate hydrolase (predicted) (SPAC19G12.04), mRNA. // refseq // 11 // --- /// SPAC19G12.04.1 // cdna:known chromosome:ASM294v2:I:4049307:4050971:1 gene:SPAC19G12.04 transcript:SPAC19G12.04.1 description: ureidoglycolate hydrolase (predicted) // ensembl // 11 // ---"	---_x000D_
1769411_at	2279.65	P	1939.49	P	1939.49	P	1839.18	P	2039.68	P	1546.02	P	2203.43	P	1710.29	P	1905.96	P	Yeast_2 Array	Saccharomyces cerevisiae	6-Oct-14	Affymetrix Proprietary Database	YBR149W	"S. cerevisiae YBR149W /GEN=ARA1 /DB_XREF=GI:6319625 /SEG=NC_001134:+539943,540977 /DEF=Large subunit of NADP+ dependent arabinose dehydrogenase, involved in carbohydrate metabolism; small subunit is unidentified /NOTE=Ara1p; go_component: cytosol [goid GO:0005829] [evidence IDA] [pmid 9920381]; go_function: D-arabinose 1-dehydrogenase [NAD(P)+] activity [goid GO:0045290] [evidence IDA] [pmid 992…	YBR149W.S1	chrII:539980-541015 (+) // 100.0 //	NADP+ dependent arabinose dehydrogenase; involved in carbohydrate metabolism; purified as homodimer; naturally occurs with a N-terminus degradation product	ARA1	YBR149W	852446	P38115	EC:1.1.1.117	NP_009707	NM_001178497	S000000353	0044262 // cellular carbohydrate metabolic process // inferred from direct assay /// 0044262 // cellular carbohydrate metabolic process // inferred from mutant phenotype /// 0055114 // oxidation-reduction process // inferred from electronic annotation	0005737 // cytoplasm // inferred from electronic annotation /// 0005829 // cytosol // inferred from direct assay	0004032 // alditol:NADP+ 1-oxidoreductase activity // inferred from sequence or structural similarity /// 0016491 // oxidoreductase activity // inferred from electronic annotation /// 0045290 // D-arabinose 1-dehydrogenase [NAD(P)+] activity // inferred from direct assay /// 0045290 // D-arabinose 1-dehydrogenase [NAD(P)+] activity // inferred from electronic annotation	---	IPR023210 // NADP-dependent oxidoreductase domain // 3.0E-43	This probe set was annotated using the Matching Probes based pipeline to a Entrez Gene identifier using 2 transcripts. // false // Matching Probes // A	"NM_001178497(11),YBR149W(11)"	"NM_001178497 // Saccharomyces cerevisiae S288c D-arabinose 1-dehydrogenase (NAD(P)(+)) ARA1 (ARA1), mRNA. // refseq // 11 // --- /// YBR149W // cdna:known chromosome:R64-1-1:II:539987:541021:1 gene:YBR149W transcript:YBR149W description: NADP+ dependent arabinose dehydrogenase, involved in carbohydrate metabolism\x3b purified as homodimer\x3b naturally occurs with a N-terminus degradation produc…	---_x000D_
1769412_at	2.94581	A	3.73647	A	2.84391	A	3.3105	A	2.83623	A	3.14097	A	3.3922	A	3.30926	A	3.14097	A	Yeast_2 Array	Schizosaccharomyces pombe	6-Oct-14	Affymetrix Proprietary Database	SPAC15E1.07c	S. pombe SPAC15E1.07c /DEF=sequence orphan	SPAC15E1.07c.S1	chromosome1|c212:3729415-3729934 (-) // 100.0 //	meiotic cohesin complex associated protein Moa1	moa1	SPAC15E1.07c	2542808	Q9UTI4	---	NP_594308	NM_001019731	---	"0007049 // cell cycle // inferred from electronic annotation /// 0007059 // chromosome segregation // inferred from electronic annotation /// 0007126 // meiotic nuclear division // inferred from electronic annotation /// 0007131 // reciprocal meiotic recombination // inferred from mutant phenotype /// 0034613 // cellular protein localization // inferred from mutant phenotype /// 0045132 // meiot…	"0000775 // chromosome, centromeric region // inferred from electronic annotation /// 0000939 // condensed chromosome inner kinetochore // inferred from direct assay /// 0005634 // nucleus // inferred from electronic annotation /// 0005694 // chromosome // inferred from electronic annotation /// 0030893 // meiotic cohesin complex // non-traceable author statement"	0005515 // protein binding // inferred from physical interaction	---	---	This probe set was annotated using the Matching Probes based pipeline to a Entrez Gene identifier using 2 transcripts. // false // Matching Probes // A	"NM_001019731(11),SPAC15E1.07c.1"	"NM_001019731 // Schizosaccharomyces pombe 972h- meiotic cohesin complex associated protein Moa1 (moa1), mRNA. // refseq // 11 // --- /// SPAC15E1.07c.1 // cdna:known chromosome:ASM294v2:I:3728516:3729034:-1 gene:SPAC15E1.07c transcript:SPAC15E1.07c.1 description: meiotic cohesin complex associated protein Moa1 // ensembl // 11 // ---"	---_x000D_
1769413_at	11.4216	A	10.8878	A	11.4216	A	11.9548	A	11.3149	A	11.6395	A	11.861	A	11.333	A	11.4216	A	Yeast_2 Array	Schizosaccharomyces pombe	6-Oct-14	Affymetrix Proprietary Database	SPBPJ4664.01	S. pombe SPBPJ4664.01 /GEN=dps1 /DEF=polyprenyl synthetase (PMID 9133618)	SPBPJ4664.01.S1	chromosome2|c1348:685042-686260 (+) // 100.0 //	decaprenyl diphosphate synthase subunit Dps1	dps1	SPBPJ4664.01	2541402	O43091	EC:2.5.1.-	NP_595276	NM_001021183	---	0006119 // oxidative phosphorylation // traceable author statement /// 0006744 // ubiquinone biosynthetic process // inferred from direct assay /// 0008299 // isoprenoid biosynthetic process // inferred from electronic annotation /// 0019418 // sulfide oxidation // inferred from mutant phenotype /// 0019646 // aerobic electron transport chain // traceable author statement /// 0070219 // cellular …	0005739 // mitochondrion // inferred from direct assay /// 0005743 // mitochondrial inner membrane // inferred by curator /// 0032476 // decaprenyl diphosphate synthase complex // inferred from physical interaction	"0005515 // protein binding // inferred from physical interaction /// 0008834 // di-trans,poly-cis-decaprenylcistransferase activity // inferred from mutant phenotype /// 0016209 // antioxidant activity // inferred from mutant phenotype /// 0016740 // transferase activity // inferred from electronic annotation /// 0046872 // metal ion binding // inferred from electronic annotation"	---	IPR000092 // Polyprenyl synthetase // 5.1999999999999994E-51	This probe set was annotated using the Matching Probes based pipeline to a Entrez Gene identifier using 2 transcripts. // false // Matching Probes // A	"NM_001021183(11),SPBPJ4664.01.1(11)"	"D84311 // Schizosaccharomyces pombe dps1 mRNA for decaprenyl diphosphate synthase subunit 1, complete cds. // gb // 11 // --- /// D89265 // Schizosaccharomyces pombe mRNA, partial cds, clone: SY 1754. // gb // 9 // --- /// NM_001021183 // Schizosaccharomyces pombe 972h- decaprenyl diphosphate synthase subunit Dps1 (dps1), mRNA. // refseq // 11 // --- /// SPBPJ4664.01.1 // cdna:known chromosome:A…	---_x000D_
1769414_at	11.6668	A	11.1594	A	11.7482	A	9.07059	A	10.4633	A	11.3996	A	10.713	A	10.2137	A	9.26146	A	Yeast_2 Array	Schizosaccharomyces pombe	6-Oct-14	Affymetrix Proprietary Database	SPAC31F12.01	S. pombe SPAC31F12.01 /DEF=zds family	SPAC31F12.01.S1	chromosome1|c212:4568205-4571022 (+) // 100.0 //	zds family protein phosphatase type A regulator Zds1 (predicted)	zds1	SPAC31F12.01	2543190	O14100	---	NP_594632	NM_001020060	---	0007126 // meiotic nuclear division // inferred from electronic annotation /// 0007165 // signal transduction // non-traceable author statement /// 0030437 // ascospore formation // inferred from genetic interaction /// 0032880 // regulation of protein localization // not recorded /// 0050790 // regulation of catalytic activity // --- /// 0071277 // cellular response to calcium ion // inferred fr…	0005737 // cytoplasm // inferred from direct assay /// 0005829 // cytosol // inferred from direct assay /// 0005938 // cell cortex // inferred from direct assay /// 0030428 // cell septum // inferred from direct assay /// 0032153 // cell division site // inferred from direct assay	0008601 // protein phosphatase type 2A regulator activity // not recorded	---	IPR013941 // Activator of mitotic machinery Cdc14 phosphatase activation C-terminal // 3.0000000000000003E-31	This probe set was annotated using the Matching Probes based pipeline to a Entrez Gene identifier using 2 transcripts. // false // Matching Probes // A	"NM_001020060(11),SPAC31F12.01.1(11)"	"NM_001020060 // Schizosaccharomyces pombe 972h- zds family protein phosphatase type A regulator Zds1 (predicted) (zds1), mRNA. // refseq // 11 // --- /// SPAC31F12.01.1 // cdna:known chromosome:ASM294v2:I:4566342:4571134:1 gene:SPAC31F12.01 transcript:SPAC31F12.01.1 description: zds family protein phosphatase type A regulator Zds1 (predicted) // ensembl // 11 // ---"	---_x000D_
1769415_at	4.16914	A	3.97474	A	3.76354	A	4.07544	A	4.16914	A	4.16914	A	4.15175	A	4.39063	A	4.52197	A	Yeast_2 Array	Schizosaccharomyces pombe	6-Oct-14	Affymetrix Proprietary Database	SPBC146.02	S. pombe SPBC146.02 /DEF=sequence orphan	SPBC146.02.S1	chromosome2|c1348:1001910-1002702 (+) // 100.0 //	sequence orphan	SPBC146.02	SPBC146.02	2539896	Q9Y807	---	NP_595391	NM_001021298	---	---	0005739 // mitochondrion // inferred from direct assay	---	---	---	This probe set was annotated using the Matching Probes based pipeline to a Entrez Gene identifier using 2 transcripts. // false // Matching Probes // A	"NM_001021298(11),SPBC146.02.1(11)"	"NM_001021298 // Schizosaccharomyces pombe 972h- sequence orphan (SPBC146.02), mRNA. // refseq // 11 // --- /// SPBC146.02.1 // cdna:known chromosome:ASM294v2:II:1000714:1002162:1 gene:SPBC146.02 transcript:SPBC146.02.1 description: sequence orphan // ensembl // 11 // ---"	SPNCRNA.1403.1 // ensembl // 11 // Negative Strand Matching Probes_x000D_
1769416_at	5.73863	A	5.65036	A	7.59841	A	6.61866	A	6.61866	A	7.04993	A	7.61383	A	7.43361	A	8.71025	A	Yeast_2 Array	Schizosaccharomyces pombe	6-Oct-14	Affymetrix Proprietary Database	SPBC4F6.04	S. pombe SPBC4F6.04 /GEN=rpl2502 /DEF=60S ribosomal protein L25	SPBC4F6.04.S1	chromosome2|c1348:2692630-2693324 (+) // 100.0 //	60S ribosomal protein L25	rpl2502	SPBC4F6.04	2540851	O74391	---	NP_596104	NM_001022021	---	0000027 // ribosomal large subunit assembly // not recorded /// 0002181 // cytoplasmic translation // non-traceable author statement /// 0006412 // translation // not recorded	0005622 // intracellular // inferred from electronic annotation /// 0005737 // cytoplasm // inferred from direct assay /// 0005840 // ribosome // inferred from electronic annotation /// 0022625 // cytosolic large ribosomal subunit // not recorded /// 0030529 // ribonucleoprotein complex // inferred from electronic annotation	0000166 // nucleotide binding // inferred from electronic annotation /// 0003723 // RNA binding // inferred from electronic annotation /// 0003735 // structural constituent of ribosome // not recorded /// 0019843 // rRNA binding // inferred from electronic annotation	---	"IPR005633 // Ribosomal protein L23/L25, N-terminal // 2.6E-20 /// IPR013025 // Ribosomal protein L25/L23 // 2.0E-18"	This probe set was annotated using the Matching Probes based pipeline to a Entrez Gene identifier using 2 transcripts. // false // Matching Probes // A	"NM_001022021(11),SPBC4F6.04.1(11)"	"NM_001022021 // Schizosaccharomyces pombe 972h- 60S ribosomal protein L25 (rpl2502), mRNA. // refseq // 11 // --- /// SPBC4F6.04.1 // cdna:known chromosome:ASM294v2:II:2690601:2691722:1 gene:SPBC4F6.04 transcript:SPBC4F6.04.1 description: 60S ribosomal protein L25 (predicted) // ensembl // 11 // ---"	---_x000D_
1769417_at	4.76234	A	4.50476	A	4.81323	A	4.70193	A	3.8179	A	4.747	A	5.22603	A	4.70193	A	4.29171	A	Yeast_2 Array	Schizosaccharomyces pombe	6-Oct-14	Affymetrix Proprietary Database	SPBC1709.13c	S. pombe SPBC1709.13c /DEF=histone lysine methyltransferase (predicted)	SPBC1709.13c.S1	chromosome2|c1348:1125343-1126987 (-) // 100.0 //	ribosomal lysine methyltransferase Set10	set10	SPBC1709.13c	2539820	O74738	---	NP_595446	NM_001021355 /// NM_001021355	---	0018022 // peptidyl-lysine methylation // inferred from mutant phenotype /// 0018027 // peptidyl-lysine dimethylation // not recorded /// 0032259 // methylation // inferred from electronic annotation /// 0042254 // ribosome biogenesis // non-traceable author statement	0005634 // nucleus // inferred from direct assay /// 0005737 // cytoplasm // inferred from electronic annotation /// 0005829 // cytosol // inferred from direct assay	0008168 // methyltransferase activity // inferred from electronic annotation /// 0016279 // protein-lysine N-methyltransferase activity // inferred from mutant phenotype /// 0016740 // transferase activity // inferred from electronic annotation	---	---	This probe set was annotated using the Matching Probes based pipeline to a Entrez Gene identifier using 2 transcripts. // false // Matching Probes // A	"NM_001021355(11),SPBC1709.13c.1"	"NM_001021355 // Schizosaccharomyces pombe 972h- ribosomal lysine methyltransferase Set10 (set10), mRNA. // refseq // 11 // --- /// SPBC1709.13c.1 // cdna:known chromosome:ASM294v2:II:1124433:1126087:-1 gene:SPBC1709.13c transcript:SPBC1709.13c.1 description: ribosomal lysine methyltransferase Set10 // ensembl // 11 // ---"	NM_001021354 // refseq // 11 // Negative Strand Matching Probes /// SPBC1709.12.1 // ensembl // 11 // Negative Strand Matching Probes_x000D_
1769418_at	174.521	P	169.292	P	185.745	P	154.204	P	155.695	P	141.774	P	173.973	P	175.422	P	145.684	P	Yeast_2 Array	Saccharomyces cerevisiae	6-Oct-14	Affymetrix Proprietary Database	YER114C	"S. cerevisiae YER114C /GEN=BOI2 /DB_XREF=GI:6320960 /SEG=NC_001137:-390586,393708 /DEF=Protein implicated in polar growth, functionally redundant with Boi1p; interacts with bud-emergence protein Bem1p; contains an SH3 (src homology 3) domain and a PH (pleckstrin homology) domain /NOTE=Boi2p; go_component: bud [goid GO:0005933] [evidence IDA] [pmid 12097146]; go_component: bud neck [goid GO:00059…	YER114C.S1	chrV:390585-393708 (-) // 100.0 //	"Protein implicated in polar growth, functionally redundant with Boi1p; interacts with bud-emergence protein Bem1p; contains an SH3 (src homology 3) domain and a PH (pleckstrin homology) domain; BOI2 has a paralog, BOI1, that arose from the whole genome duplication"	BOI2	YER114C	856850	P39969	---	NP_011039	NM_001179004	S000000916	"0007109 // cytokinesis, completion of separation // inferred from genetic interaction /// 0007118 // budding cell apical bud growth // inferred from genetic interaction /// 0007266 // Rho protein signal transduction // traceable author statement /// 0030010 // establishment of cell polarity // traceable author statement"	0005737 // cytoplasm // inferred from electronic annotation /// 0005856 // cytoskeleton // inferred from electronic annotation /// 0005933 // cellular bud // inferred from direct assay /// 0005935 // cellular bud neck // inferred from direct assay /// 0030427 // site of polarized growth // inferred from direct assay	0005515 // protein binding // inferred from physical interaction /// 0005543 // phospholipid binding // inferred from sequence or structural similarity	---	"IPR001452 // SH3 domain // 6.4E-14 /// IPR001849 // Pleckstrin homology domain // 1.6E-14 /// IPR011510 // Sterile alpha motif, type 2 // 6.3E-11"	This probe set was annotated using the Matching Probes based pipeline to a Entrez Gene identifier using 2 transcripts. // false // Matching Probes // A	"NM_001179004(11),YER114C(11)"	"NM_001179004 // Saccharomyces cerevisiae S288c Boi2p (BOI2), mRNA. // refseq // 11 // --- /// YER114C // cdna:known chromosome:R64-1-1:V:390590:393712:-1 gene:YER114C transcript:YER114C description: Protein implicated in polar growth, functionally redundant with Boi1p\x3b interacts with bud-emergence protein Bem1p\x3b contains an SH3 (src homology 3) domain and a PH (pleckstrin homology) domain …	---_x000D_
1769419_at	599.772	P	718.142	P	956.804	P	585.807	P	700.971	P	1131.77	P	488.83	P	632.434	P	722.449	P	Yeast_2 Array	Saccharomyces cerevisiae	6-Oct-14	Affymetrix Proprietary Database	YMR247C	"S. cerevisiae YMR247C /GEN=FAA4 /DB_XREF=GI:6323904 /SEG=NC_001145:-763350,768038 /DEF=Hypothetical ORF /NOTE=Ymr247cp; go_component: cellular_component unknown [goid GO:0008372] [evidence ND]; go_function: molecular_function unknown [goid GO:0005554] [evidence ND]; go_process: biological_process unknown [goid GO:0000004] [evidence ND]"	YMR247C.S1	chrXIII:763349-768038 (-) // 100.0 //	"RING domain E3 ubiquitin ligase; involved in ubiquitin-mediated degradation of non-stop proteins; component of ribosome-bound RQC (ribosome quality control) complex required for degradation of polypeptides arising from stalled translation; degrades products of mRNAs lacking a termination codon regardless of a poly(A) tail; functional connections to chromatin modification; homolog of mouse Lister…	RKR1	YMR247C	855289	Q04781	EC:6.3.2.-	NP_013975	NM_001182755	S000004861	0006348 // chromatin silencing at telomere // inferred from mutant phenotype /// 0006511 // ubiquitin-dependent protein catabolic process // inferred from mutant phenotype /// 0010498 // proteasomal protein catabolic process // inferred from genetic interaction /// 0010498 // proteasomal protein catabolic process // inferred from mutant phenotype /// 0016567 // protein ubiquitination // inferred …	0005634 // nucleus // inferred from direct assay /// 0005634 // nucleus // inferred from electronic annotation /// 0005840 // ribosome // inferred from direct assay /// 0022625 // cytosolic large ribosomal subunit // inferred from direct assay /// 1990112 // RQC complex // inferred from direct assay	0004842 // ubiquitin-protein transferase activity // inferred from direct assay /// 0008270 // zinc ion binding // inferred from electronic annotation /// 0016874 // ligase activity // inferred from electronic annotation /// 0043022 // ribosome binding // inferred from direct assay /// 0046872 // metal ion binding // inferred from electronic annotation	---	"IPR001841 // Zinc finger, RING-type // 6.0E-8"	This probe set was annotated using the Matching Probes based pipeline to a Entrez Gene identifier using 2 transcripts. // false // Matching Probes // A	"NM_001182755(11),YMR247C(11)"	"NM_001182755 // Saccharomyces cerevisiae S288c ubiquitin-protein ligase RKR1 (RKR1), mRNA. // refseq // 11 // --- /// YMR247C // cdna:known chromosome:R64-1-1:XIII:763351:768039:-1 gene:YMR247C transcript:YMR247C description: RING domain E3 ubiquitin ligase\x3b involved in the ubiquitin-mediated degradation of non-stop proteins\x3b functional connections to chromatin modification\x3b nuclear pro…	---_x000D_
1769420_at	970.69	P	705.676	P	556.751	P	761.332	P	700.473	P	556.014	P	498.979	P	606.065	P	423.724	P	Yeast_2 Array	Saccharomyces cerevisiae	6-Oct-14	Affymetrix Proprietary Database	YMR076C	"S. cerevisiae YMR076C /GEN=PDS5 /DB_XREF=GI:6323722 /SEG=NC_001145:-416195,420028 /DEF=Precocious Dissociation of Sister chromatids /NOTE=Pds5p; go_component: condensed nuclear chromosome [goid GO:0000794] [evidence IDA] [pmid 11062262]; go_function: structural molecule activity [goid GO:0005198] [evidence ISS] [pmid 11137006]; go_process: mitotic chromosome condensation [goid GO:0007076] [evide…	YMR076C.S1	chrXIII:416194-420028 (-) // 100.0 //	"Protein involved in sister chromatid condensation and cohesion; colocalizes with cohesin on chromosomes, may function as a protein-protein interaction scaffold; also required during meiosis; relocalizes to the cytosol in response to hypoxia"	PDS5	YMR076C	855099	Q04264	---	NP_013793	NM_001182575	S000004681	0006302 // double-strand break repair // inferred from mutant phenotype /// 0007049 // cell cycle // inferred from electronic annotation /// 0007064 // mitotic sister chromatid cohesion // inferred from mutant phenotype /// 0007067 // mitotic nuclear division // inferred from electronic annotation /// 0007076 // mitotic chromosome condensation // inferred from mutant phenotype /// 0007126 // meio…	0000794 // condensed nuclear chromosome // inferred from direct assay /// 0000798 // nuclear cohesin complex // inferred from direct assay /// 0005634 // nucleus // inferred from direct assay /// 0005634 // nucleus // inferred from electronic annotation /// 0005829 // cytosol // inferred from direct assay /// 0034990 // nuclear mitotic cohesin complex // inferred from direct assay	0005198 // structural molecule activity // inferred from sequence or structural similarity /// 0005515 // protein binding // inferred from physical interaction	---	---	This probe set was annotated using the Matching Probes based pipeline to a Entrez Gene identifier using 2 transcripts. // false // Matching Probes // A	"NM_001182575(11),YMR076C(11)"	"NM_001182575 // Saccharomyces cerevisiae S288c Pds5p (PDS5), mRNA. // refseq // 11 // --- /// YMR076C // cdna:known chromosome:R64-1-1:XIII:416196:420029:-1 gene:YMR076C transcript:YMR076C description: Protein required for establishment and maintenance of sister chromatid condensation and cohesion, colocalizes with cohesin on chromosomes, may function as a protein-protein interaction scaffold\x3…	---_x000D_
1769421_at	177.712	P	189.907	P	312.237	P	186.625	P	201.975	P	249.994	P	171.792	P	172.869	P	189.907	P	Yeast_2 Array	Saccharomyces cerevisiae	6-Oct-14	Affymetrix Proprietary Database	YGR056W	"S. cerevisiae YGR056W /GEN=RSC1 /DB_XREF=GI:6321493 /SEG=NC_001139:+601663,604449 /DEF=RSC1 is a member of RSC complex, which remodels the structure of chromatin /NOTE=Rsc1p; go_component: nucleosome remodeling complex [goid GO:0005679] [evidence IPI] [pmid 10025404]; go_function: molecular_function unknown [goid GO:0005554] [evidence ND]; go_process: chromatin remodeling [goid GO:0006338] [evid…	YGR056W.S1	chrVII:601664-604451 (+) // 100.0 //	"Component of the RSC chromatin remodeling complex; required for expression of mid-late sporulation-specific genes; contains two essential bromodomains, a bromo-adjacent homology (BAH) domain, and an AT hook; RSC1 has a paralog, RSC2, that arose from the whole genome duplication"	RSC1	YGR056W	852947	P53236	---	NP_011570	NM_001181185	S000003288	"0006200 // ATP catabolic process // inferred by curator /// 0006200 // ATP catabolic process // inferred from direct assay /// 0006200 // ATP catabolic process // inferred from sequence or structural similarity /// 0006302 // double-strand break repair // inferred from mutant phenotype /// 0006303 // double-strand break repair via nonhomologous end joining // inferred from physical interaction /…	0005634 // nucleus // inferred from electronic annotation /// 0016586 // RSC complex // inferred from direct assay	0003677 // DNA binding // inferred from electronic annotation /// 0003682 // chromatin binding // inferred from electronic annotation /// 0008094 // DNA-dependent ATPase activity // inferred by curator /// 0008094 // DNA-dependent ATPase activity // inferred from sequence or structural similarity /// 0015616 // DNA translocase activity // inferred from direct assay	---	IPR001025 // Bromo adjacent homology (BAH) domain // 8.6E-26 /// IPR001487 // Bromodomain // 5.3E-15 /// IPR001487 // Bromodomain // 4.5E-14	This probe set was annotated using the Matching Probes based pipeline to a Entrez Gene identifier using 2 transcripts. // false // Matching Probes // A	"NM_001181185(11),YGR056W(11)"	"NM_001181185 // Saccharomyces cerevisiae S288c Rsc1p (RSC1), mRNA. // refseq // 11 // --- /// YGR056W // cdna:known chromosome:R64-1-1:VII:601661:604447:1 gene:YGR056W transcript:YGR056W description: Component of the RSC chromatin remodeling complex\x3b required for expression of mid-late sporulation-specific genes\x3b contains two essential bromodomains, a bromo-adjacent homology (BAH) domain, …	---_x000D_
1769422_at	583.791	P	521.516	P	454.615	P	463.527	P	460.563	P	365.666	P	556.847	P	520.333	P	483.514	P	Yeast_2 Array	Saccharomyces cerevisiae	6-Oct-14	Affymetrix Proprietary Database	YAL013W	"S. cerevisiae YAL013W /GEN=DEP1 /DB_XREF=GI:41629667 /SEG=NC_001133:+129273,130535 /DEF=Transcriptional modulator involved in the regulation of structural genes involved in phospholipid biosynthesis, also participates in regulation of metabolically unrelated genes as well as maintenance of mating efficiency and sporulation /NOTE=Dep1p; go_component: cellular_component unknown [goid GO:0008372] […	YAL013W.S1	chrI:129270-130533 (+) // 100.0 //	"Component of the Rpd3L histone deacetylase complex; required for diauxic shift-induced histone H2B deposition onto rDNA genes; transcriptional modulator involved in regulation of structural phospholipid biosynthesis genes and metabolically unrelated genes, as well as maintenance of telomeres, mating efficiency, and sporulation"	DEP1	YAL013W	851220	P31385	---	NP_009389	NM_001178158	S000000011	"0000122 // negative regulation of transcription from RNA polymerase II promoter // inferred from mutant phenotype /// 0006351 // transcription, DNA-templated // inferred from electronic annotation /// 0006355 // regulation of transcription, DNA-templated // inferred from electronic annotation /// 0006357 // regulation of transcription from RNA polymerase II promoter // inferred from mutant pheno…	0005634 // nucleus // inferred from electronic annotation /// 0005737 // cytoplasm // inferred from electronic annotation /// 0005882 // intermediate filament // inferred from electronic annotation /// 0033698 // Rpd3L complex // inferred from direct assay /// 0070210 // Rpd3L-Expanded complex // inferred from direct assay	0005198 // structural molecule activity // inferred from electronic annotation	---	IPR013907 // Sds3-like // 3.5E-49	This probe set was annotated using the Matching Probes based pipeline to a Entrez Gene identifier using 2 transcripts. // false // Matching Probes // A	"NM_001178158(11),YAL013W(11)"	"NM_001178158 // Saccharomyces cerevisiae S288c Dep1p (DEP1), mRNA. // refseq // 11 // --- /// YAL013W // cdna:known chromosome:R64-1-1:I:129270:130487:1 gene:YAL013W transcript:YAL013W description: Transcriptional modulator involved in regulation of structural phospholipid biosynthesis genes and metabolically unrelated genes, as well as maintenance of telomeres, mating efficiency, and sporulatio…	---_x000D_
1769423_at	3.38041	A	3.97474	A	3.60436	A	3.27301	A	3.27301	A	3.26917	A	3.84184	A	3.60436	A	3.86064	A	Yeast_2 Array	Schizosaccharomyces pombe	6-Oct-14	Affymetrix Proprietary Database	SPBC1861.04c	S. pombe SPBC1861.04c /DEF=RNA-binding protein	SPBC1861.04c.S1	chromosome2|c1348:4137780-4141007 (-) // 100.0 //	RNA-binding protein Prp24 (predicted)	SPBC1861.04c	SPBC1861.04c	2539617	Q9USY2	---	NP_596721	NM_001022646 /// NM_001022646	---	0000244 // spliceosomal tri-snRNP complex assembly // not recorded /// 0000245 // spliceosomal complex assembly // not recorded /// 0006396 // RNA processing // inferred from electronic annotation	0005622 // intracellular // inferred from electronic annotation /// 0005634 // nucleus // inferred from direct assay /// 0005688 // U6 snRNP // not recorded	0000166 // nucleotide binding // inferred from electronic annotation /// 0003676 // nucleic acid binding // inferred from electronic annotation /// 0003723 // RNA binding // inferred from electronic annotation /// 0017069 // snRNA binding // not recorded	---	IPR000504 // RNA recognition motif domain // 4.4E-8 /// IPR000504 // RNA recognition motif domain // 3.1E-15 /// IPR000504 // RNA recognition motif domain // 4.5E-6 /// IPR008669 // LSM-interacting domain // 1.0E-9	This probe set was annotated using the Matching Probes based pipeline to a Entrez Gene identifier using 2 transcripts. // false // Matching Probes // A	"NM_001022646(11),SPBC1861.04c.1"	"NM_001022646 // Schizosaccharomyces pombe 972h- RNA-binding protein Prp24 (predicted) (SPBC1861.04c), mRNA. // refseq // 11 // --- /// SPBC1861.04c.1 // cdna:known chromosome:ASM294v2:II:4135960:4139734:-1 gene:SPBC1861.04c transcript:SPBC1861.04c.1 description: RNA-binding protein Prp24 (predicted) // ensembl // 11 // ---"	NM_001022645 // refseq // 11 // Negative Strand Matching Probes /// SPBC1861.03.1 // ensembl // 11 // Negative Strand Matching Probes_x000D_
1769424_at	8.30302	A	8.05566	A	10.5499	A	6.92598	A	9.07793	A	9.28564	A	9.07793	A	10.4513	A	9.6295	A	Yeast_2 Array	Schizosaccharomyces pombe	6-Oct-14	Affymetrix Proprietary Database	SPBC2A9.08c	S. pombe SPBC2A9.08c /GEN=sec22 /DEF=SNARE (R-type)	SPBC2A9.08c.S1	chromosome2|c1348:2963467-2964332 (-) // 100.0 //	SNARE Sec22 (predicted)	sec22	SPBC2A9.08c	2540308	Q9Y7L0	---	NP_596218	NM_001022137 /// NM_001022137	---	"0006810 // transport // inferred from electronic annotation /// 0006886 // intracellular protein transport // non-traceable author statement /// 0006888 // ER to Golgi vesicle-mediated transport // inferred from sequence or structural similarity /// 0006890 // retrograde vesicle-mediated transport, Golgi to ER // inferred from sequence or structural similarity /// 0015031 // protein transport //…	0000139 // Golgi membrane // inferred from electronic annotation /// 0005783 // endoplasmic reticulum // inferred from electronic annotation /// 0005789 // endoplasmic reticulum membrane // inferred from sequence or structural similarity /// 0005794 // Golgi apparatus // inferred from electronic annotation /// 0016020 // membrane // inferred from electronic annotation /// 0016021 // integral comp…	0005484 // SNAP receptor activity // inferred from sequence or structural similarity	---	IPR001388 // Synaptobrevin // 2.9E-16 /// IPR010908 // Longin domain // 2.2000000000000002E-30	This probe set was annotated using the Matching Probes based pipeline to a Entrez Gene identifier using 2 transcripts. // false // Matching Probes // A	"NM_001022137(11),SPBC2A9.08c.1"	"NM_001022137 // Schizosaccharomyces pombe 972h- SNARE Sec22 (predicted) (sec22), mRNA. // refseq // 11 // --- /// SPBC2A9.08c.1 // cdna:known chromosome:ASM294v2:II:2961165:2962782:-1 gene:SPBC2A9.08c transcript:SPBC2A9.08c.1 description: SNARE Sec22 (predicted) // ensembl // 11 // ---"	---_x000D_
1769425_at	7.71413	A	8.23809	A	7.71413	A	8.32923	A	6.8435	A	7.03997	A	7.84194	A	7.71413	A	7.64579	A	Yeast_2 Array	Schizosaccharomyces pombe	6-Oct-14	Affymetrix Proprietary Database	SPAC19E9.02	S. pombe SPAC19E9.02 /GEN=fin1 /DEF=serinethreonine protein kinase	SPAC19E9.02.S1	chromosome1|c212:1355259-1357742 (+) // 100.0 //	"serine/threonine protein kinase, NIMA related Fin1"	fin1	SPAC19E9.02	2542237	O13839	---	NP_593305	NM_001018735 /// NM_001018735	---	0006468 // protein phosphorylation // non-traceable author statement /// 0007049 // cell cycle // inferred from electronic annotation /// 0007067 // mitotic nuclear division // inferred from electronic annotation /// 0007076 // mitotic chromosome condensation // inferred from mutant phenotype /// 0007346 // regulation of mitotic cell cycle // inferred from mutant phenotype /// 0016310 // phosphor…	0005634 // nucleus // inferred from direct assay /// 0005635 // nuclear envelope // inferred from direct assay /// 0005737 // cytoplasm // inferred from electronic annotation /// 0005816 // spindle pole body // inferred from electronic annotation /// 0005829 // cytosol // inferred from direct assay /// 0005856 // cytoskeleton // inferred from electronic annotation /// 0044732 // mitotic spindle p…	"0000166 // nucleotide binding // inferred from electronic annotation /// 0004672 // protein kinase activity // inferred from electronic annotation /// 0004674 // protein serine/threonine kinase activity // inferred from electronic annotation /// 0005515 // protein binding // inferred from physical interaction /// 0005524 // ATP binding // inferred from electronic annotation /// 0016301 // kinase…	---	IPR000719 // Protein kinase domain // 1.1000000000000002E-59	This probe set was annotated using the Matching Probes based pipeline to a Entrez Gene identifier using 2 transcripts. // false // Matching Probes // A	"NM_001018735(11),SPAC19E9.02.1(11)"	"NM_001018735 // Schizosaccharomyces pombe 972h- serine/threonine protein kinase, NIMA related Fin1 (fin1), mRNA. // refseq // 11 // --- /// SPAC19E9.02.1 // cdna:known chromosome:ASM294v2:I:1354204:1357184:1 gene:SPAC19E9.02 transcript:SPAC19E9.02.1 description: serine/threonine protein kinase, NIMA related Fin1 // ensembl // 11 // ---"	---_x000D_
1769426_at	42.5683	P	51.5945	P	60.3952	P	30.6805	P	45.8531	P	141.179	P	96.6252	P	67.8467	P	81.659	P	Yeast_2 Array	Saccharomyces cerevisiae	6-Oct-14	Affymetrix Proprietary Database	YPR002W	"S. cerevisiae YPR002W /GEN=PDH1 /DB_XREF=GI:6325258 /SEG=NC_001148:+558380,559930 /DEF=prpD homologue; (62% identical to the prpD genes of Escherichia coli and Salmonella typhimurium, which play an unknown but essential role in propionate catabolism) /NOTE=Pdh1p; go_component: cytoplasm [goid GO:0005737] [evidence IDA] [pmid 14562095]; go_component: mitochondrion [goid GO:0005739] [evidence IDA]…	YPR002W.S1	chrXVI:558381-559932 (+) // 100.0 //	"Mitochondrial protein that participates in respiration; induced by diauxic shift; homologous to E. coli PrpD, may take part in the conversion of 2-methylcitrate to 2-methylisocitrate"	PDH1	YPR002W	856108	Q12428	EC:4.2.1.79	NP_015326	NM_001184099	S000006206	"0019541 // propionate metabolic process // inferred from mutant phenotype /// 0019543 // propionate catabolic process // inferred from electronic annotation /// 0019629 // propionate catabolic process, 2-methylcitrate cycle // inferred from electronic annotation /// 0019629 // propionate catabolic process, 2-methylcitrate cycle // not recorded"	0005737 // cytoplasm // inferred from direct assay /// 0005739 // mitochondrion // inferred from direct assay /// 0005741 // mitochondrial outer membrane // inferred from direct assay	"0016829 // lyase activity // inferred from electronic annotation /// 0046872 // metal ion binding // inferred from electronic annotation /// 0047547 // 2-methylcitrate dehydratase activity // inferred from electronic annotation /// 0047547 // 2-methylcitrate dehydratase activity // not recorded /// 0051536 // iron-sulfur cluster binding // inferred from electronic annotation /// 0051537 // 2 iro…	---	IPR005656 // MmgE/PrpD // 2.0E-170	This probe set was annotated using the Matching Probes based pipeline to a Entrez Gene identifier using 2 transcripts. // false // Matching Probes // A	"NM_001184099(11),YPR002W(11)"	"NM_001184099 // Saccharomyces cerevisiae S288c Pdh1p (PDH1), mRNA. // refseq // 11 // --- /// YPR002W // cdna:known chromosome:R64-1-1:XVI:558385:559935:1 gene:YPR002W transcript:YPR002W description: Mitochondrial protein that participates in respiration, induced by diauxic shift\x3b homologous to E. coli PrpD, may take part in the conversion of 2-methylcitrate to 2-methylisocitrate // ensembl /…	---_x000D_
1769427_at	11.861	A	12.8584	A	10.4588	A	11.861	A	12.045	A	11.7508	A	11.9244	A	11.861	A	11.861	A	Yeast_2 Array	Schizosaccharomyces pombe	6-Oct-14	Affymetrix Proprietary Database	SPCC1259.01c	S. pombe SPCC1259.01c /GEN=rps1802 /DEF=40S ribosomal protein S18	SPCC1259.01c.S1	chromosome3|p20C8:1032938-1033456 (-) // 100.0 //	40S ribosomal protein S18 /// 40S ribosomal protein S18	rps1801 /// rps1802	SPCC1259.01c	2540180 /// 3361064	O94754	---	NP_588057 /// NP_596506	NM_001022427 /// NM_001023048 /// NM_001023048	---	0002181 // cytoplasmic translation // non-traceable author statement /// 0006412 // translation // not recorded /// 0042254 // ribosome biogenesis // not recorded	0005622 // intracellular // inferred from electronic annotation /// 0005634 // nucleus // inferred from direct assay /// 0005730 // nucleolus // inferred from direct assay /// 0005737 // cytoplasm // inferred from electronic annotation /// 0005739 // mitochondrion // inferred from direct assay /// 0005829 // cytosol // inferred from direct assay /// 0005840 // ribosome // inferred from electronic…	0003676 // nucleic acid binding // inferred from electronic annotation /// 0003723 // RNA binding // inferred from electronic annotation /// 0003735 // structural constituent of ribosome // not recorded /// 0019843 // rRNA binding // inferred from electronic annotation /// 0019843 // rRNA binding // not recorded	---	IPR001892 // Ribosomal protein S13 // 9.3E-40	This probe set was annotated using the Matching Probes based pipeline to a Entrez Gene identifier using 3 transcripts. // true // Matching Probes // A	"NM_001023048(11),SPCC1259.01C.1(11)"	"NM_001023048 // Schizosaccharomyces pombe 972h- 40S ribosomal protein S18 (rps1802), mRNA. // refseq // 11 // --- /// SPCC1259.01c.1 // cdna:known chromosome:ASM294v2:III:1032876:1033535:-1 gene:SPCC1259.01c transcript:SPCC1259.01c.1 description: 40S ribosomal protein S18 (predicted) // ensembl // 11 // ---"	---_x000D_
1769428_at	873.001	P	774.433	P	551.403	P	789.095	P	855.082	P	684.749	P	533.233	P	677.018	P	445.554	P	Yeast_2 Array	Saccharomyces cerevisiae	6-Oct-14	Affymetrix Proprietary Database	YOR175C	"S. cerevisiae YOR175C /GEN=MED4 /DB_XREF=GI:6324749 /SEG=NC_001147:-659815,661674 /DEF=Hypothetical ORF /NOTE=Yor175cp; go_component: endoplasmic reticulum [goid GO:0005783] [evidence IDA] [pmid 14562095]; go_function: molecular_function unknown [goid GO:0005554] [evidence ND]; go_process: biological_process unknown [goid GO:0000004] [evidence ND]"	YOR175C.S1	chrXV:659815-661675 (-) // 100.0 //	Broad-specificity lysophospholipid acyltransferase; part of MBOAT family of membrane-bound O-acyltransferases; key component of Lands cycle; may have role in fatty acid exchange at sn-2 position of mature glycerophospholipids	ALE1	YOR175C	854346	Q08548 /// E9P8E9	EC:2.3.1.23 /// EC:2.3.1.51	NP_014818	NM_001183594	S000005701	0006629 // lipid metabolic process // inferred from electronic annotation /// 0008152 // metabolic process // inferred from electronic annotation /// 0008654 // phospholipid biosynthetic process // inferred from electronic annotation /// 0046474 // glycerophospholipid biosynthetic process // inferred from genetic interaction /// 0046474 // glycerophospholipid biosynthetic process // inferred from…	0005783 // endoplasmic reticulum // inferred from direct assay /// 0005783 // endoplasmic reticulum // inferred from electronic annotation /// 0005789 // endoplasmic reticulum membrane // inferred from electronic annotation /// 0005840 // ribosome // inferred from direct assay /// 0016020 // membrane // inferred from electronic annotation /// 0016021 // integral component of membrane // inferred …	"0003841 // 1-acylglycerol-3-phosphate O-acyltransferase activity // inferred from electronic annotation /// 0003841 // 1-acylglycerol-3-phosphate O-acyltransferase activity // inferred from genetic interaction /// 0003841 // 1-acylglycerol-3-phosphate O-acyltransferase activity // inferred from mutant phenotype /// 0008374 // O-acyltransferase activity // inferred from direct assay /// 0008374 /…	---	"IPR004299 // Membrane bound O-acyl transferase, MBOAT // 3.5000000000000007E-71"	This probe set was annotated using the Matching Probes based pipeline to a Entrez Gene identifier using 2 transcripts. // false // Matching Probes // A	"NM_001183594(11),YOR175C(11)"	"AB305041 // Saccharomyces cerevisiae LPT1 mRNA for lysophospholipid acyltransferase, complete cds. // gb // 11 // --- /// NM_001183594 // Saccharomyces cerevisiae S288c Ale1p (ALE1), mRNA. // refseq // 11 // --- /// YOR175C // cdna:known chromosome:R64-1-1:XV:659815:661674:-1 gene:YOR175C transcript:YOR175C description: Broad-specificity lysophospholipid acyltransferase, part of MBOAT family of …	---_x000D_
1769430_at	2.93122	A	3.14097	A	3.21529	A	2.67953	A	3.04309	A	3.14097	A	3.40437	A	3.14097	A	3.54302	A	Yeast_2 Array	Schizosaccharomyces pombe	6-Oct-14	Affymetrix Proprietary Database	SPCC191.06	S. pombe SPCC191.06 /DEF=sequence orphan	SPCC191.06.S1	chromosome3|p20C8:1715038-1715455 (+) // 100.0 //	sequence orphan	SPCC191.06	SPCC191.06	2538865	Q9Y7Q0	---	NP_588295	NM_001023285	---	---	0005739 // mitochondrion // inferred from direct assay	---	---	---	This probe set was annotated using the Matching Probes based pipeline to a Entrez Gene identifier using 2 transcripts. // false // Matching Probes // A	"NM_001023285(11),SPCC191.06.1(11)"	"NM_001023285 // Schizosaccharomyces pombe 972h- sequence orphan (SPCC191.06), mRNA. // refseq // 11 // --- /// SPCC191.06.1 // cdna:known chromosome:ASM294v2:III:1712027:1714631:1 gene:SPCC191.06 transcript:SPCC191.06.1 description: sequence orphan // ensembl // 11 // ---"	---_x000D_
1769431_at	100.159	P	128.799	P	134.707	P	183.75	P	172.373	P	187.105	P	113.373	P	163.736	P	132.941	P	Yeast_2 Array	Saccharomyces cerevisiae	6-Oct-14	Affymetrix Proprietary Database	YDL167C	"S. cerevisiae YDL167C /GEN=NRP1 /DB_XREF=GI:6320034 /SEG=NC_001136:-160996,163155 /DEF=Protein of unknown function, rich in asparagine residues /NOTE=Nrp1p; go_component: cytoplasm [goid GO:0005737] [evidence IDA] [pmid 14562095]; go_function: molecular_function unknown [goid GO:0005554] [evidence ND]; go_process: biological_process unknown [goid GO:0000004] [evidence ND]"	YDL167C.S1	chrIV:160995-163155 (-) // 100.0 //	Putative RNA binding protein of unknown function; localizes to stress granules induced by glucose deprivation; predicted to be involved in ribosome biogenesis	NRP1	YDL167C	851387	P32770	---	NP_010114	NM_001180227	S000002326	---	0005622 // intracellular // inferred from electronic annotation /// 0005737 // cytoplasm // inferred from direct assay /// 0010494 // cytoplasmic stress granule // inferred from direct assay	0000166 // nucleotide binding // inferred from electronic annotation /// 0003676 // nucleic acid binding // inferred from electronic annotation /// 0003723 // RNA binding // inferred from electronic annotation /// 0008270 // zinc ion binding // inferred from electronic annotation /// 0046872 // metal ion binding // inferred from electronic annotation	---	"IPR001876 // Zinc finger, RanBP2-type // 3.0E-12 /// IPR001876 // Zinc finger, RanBP2-type // 4.1E-11"	This probe set was annotated using the Matching Probes based pipeline to a Entrez Gene identifier using 2 transcripts. // false // Matching Probes // A	"NM_001180227(11),YDL167C(11)"	"NM_001180227 // Saccharomyces cerevisiae S288c Nrp1p (NRP1), mRNA. // refseq // 11 // --- /// YDL167C // cdna:known chromosome:R64-1-1:IV:160995:163154:-1 gene:YDL167C transcript:YDL167C description: Putative RNA binding protein of unknown function\x3b localizes to stress granules induced by glucose deprivation\x3b predicted to be involved in ribosome biogenesis // ensembl // 11 // ---"	---_x000D_
1769432_at	2.84828	A	3.55888	A	2.96429	A	3.18207	A	2.96429	A	2.92575	A	3.97904	A	2.96429	A	2.96429	A	Yeast_2 Array	Schizosaccharomyces pombe	6-Oct-14	Affymetrix Proprietary Database	SPBC2G2.07c	S. pombe SPBC2G2.07c /DEF=mitochondrial ribosomal protein (small subunit) (predicted)	SPBC2G2.07c.S1	chromosome2|c1348:3449012-3449690 (-) // 100.0 //	mitochondrial ribosomal protein subunit L51-b (predicted)	mug178	SPBC2G2.07c	2540467	O43006	---	NP_596436	NM_001022355 /// NM_001022355	---	0006412 // translation // inferred from sequence or structural similarity /// 0006413 // translational initiation // inferred from sequence or structural similarity /// 0007126 // meiotic nuclear division // inferred from electronic annotation /// 0032543 // mitochondrial translation // non-traceable author statement	0005763 // mitochondrial small ribosomal subunit // inferred from sequence or structural similarity	0003735 // structural constituent of ribosome // inferred from sequence or structural similarity	---	"IPR016712 // Mitochondrial ribosomal protein MRP51, fungi // 9.699999999999999E-32 /// IPR016712 // Mitochondrial ribosomal protein MRP51, fungi // 8.6E-5"	This probe set was annotated using the Matching Probes based pipeline to a Entrez Gene identifier using 2 transcripts. // false // Matching Probes // A	"NM_001022355(11),SPBC2G2.07c.1"	"NM_001022355 // Schizosaccharomyces pombe 972h- mitochondrial ribosomal protein subunit L51-b (predicted) (mug178), mRNA. // refseq // 11 // --- /// SPBC2G2.07c.1 // cdna:known chromosome:ASM294v2:II:3446516:3448232:-1 gene:SPBC2G2.07c transcript:SPBC2G2.07c.1 description: mitochondrial ribosomal protein subunit L51-b (predicted) // ensembl // 11 // ---"	---_x000D_
1769433_at	3.28112	A	3.52405	A	3.52405	A	3.78428	A	3.56544	A	3.43308	A	4.03307	A	3.52405	A	3.8038	A	Yeast_2 Array	Schizosaccharomyces pombe	6-Oct-14	Affymetrix Proprietary Database	SPCP25A2.03	S. pombe SPCP25A2.03 /DEF=vertebrate p84 (retinoblastoma binding) orthologue	SPCP25A2.03.S1	chromosome3|p20C8:1183695-1186068 (+) // 100.0 //	THO complex subunit (predicted)	SPCP25A2.03	SPCP25A2.03	2539396	Q9URT2	---	NP_588092	NM_001023083	---	0006368 // transcription elongation from RNA polymerase II promoter // inferred from sequence or structural similarity /// 0006406 // mRNA export from nucleus // inferred by curator	0000347 // THO complex // inferred from sequence or structural similarity /// 0005634 // nucleus // inferred from direct assay	---	---	"IPR021861 // THO complex, subunit THOC1 // 2.6E-130"	This probe set was annotated using the Matching Probes based pipeline to a Entrez Gene identifier using 2 transcripts. // false // Matching Probes // A	"NM_001023083(11),SPCP25A2.03.1(11)"	"NM_001023083 // Schizosaccharomyces pombe 972h- THO complex subunit (predicted) (SPCP25A2.03), mRNA. // refseq // 11 // --- /// SPCP25A2.03.1 // cdna:known chromosome:ASM294v2:III:1182719:1185336:1 gene:SPCP25A2.03 transcript:SPCP25A2.03.1 description: THO complex subunit (predicted) // ensembl // 11 // ---"	---_x000D_
1769434_at	161.959	P	190.129	P	136.103	P	349.669	P	321.755	P	201.514	P	288.871	P	336.996	P	232.808	P	Yeast_2 Array	Saccharomyces cerevisiae	6-Oct-14	Affymetrix Proprietary Database	YDR465C	"S. cerevisiae YDR465C /GEN=RMT2 /DB_XREF=GI:6320673 /SEG=NC_001136:-1393324,1394562 /DEF=Arginine methyltransferase; ribosomal protein L12 is a substrate /NOTE=Rmt2p; go_component: cytoplasm [goid GO:0005737] [evidence IDA] [pmid 14562095]; go_component: nucleus [goid GO:0005634] [evidence IDA] [pmid 14562095]; go_function: protein-arginine N-methyltransferase activity [goid GO:0016274] [evidenc…	YDR465C.S1	chrIV:1393328-1394567 (-) // 100.0 //	Arginine N5 methyltransferase; methylates ribosomal protein Rpl12 (L12) on Arg67; relative distribution to the nucleus increases upon DNA replication stress	RMT2	YDR465C	852076	Q03305	EC:2.1.1.-	NP_010753	NM_001180773	S000002873	0018216 // peptidyl-arginine methylation // inferred from direct assay /// 0018216 // peptidyl-arginine methylation // inferred from mutant phenotype /// 0032259 // methylation // inferred from electronic annotation /// 0035246 // peptidyl-arginine N-methylation // inferred from electronic annotation	0005634 // nucleus // inferred from direct assay /// 0005634 // nucleus // inferred from electronic annotation /// 0005737 // cytoplasm // inferred from direct assay /// 0005737 // cytoplasm // inferred from electronic annotation	0008168 // methyltransferase activity // inferred from electronic annotation /// 0016274 // protein-arginine N-methyltransferase activity // inferred from electronic annotation /// 0016740 // transferase activity // inferred from electronic annotation /// 0019702 // protein-arginine N5-methyltransferase activity // inferred from direct assay /// 0019702 // protein-arginine N5-methyltransferase ac…	---	---	This probe set was annotated using the Matching Probes based pipeline to a Entrez Gene identifier using 2 transcripts. // false // Matching Probes // A	"NM_001180773(11),YDR465C(11)"	"NM_001180773 // Saccharomyces cerevisiae S288c Rmt2p (RMT2), mRNA. // refseq // 11 // --- /// YDR465C // cdna:known chromosome:R64-1-1:IV:1393336:1394574:-1 gene:YDR465C transcript:YDR465C description: Arginine N5 methyltransferase\x3b methylates ribosomal protein Rpl12 (L12) on Arg67 // ensembl // 11 // ---"	---_x000D_
1769435_at	507.57	P	474.19	P	391.253	P	402.873	P	365.813	P	308.237	P	270.477	P	259.018	P	267.994	P	Yeast_2 Array	Saccharomyces cerevisiae	6-Oct-14	Affymetrix Proprietary Database	YJL201W	"S. cerevisiae YJL201W /GEN=ECM25 /DB_XREF=GI:6322260 /SEG=NC_001142:+54379,56178 /DEF=Non-essential protein of unknown function; promoter contains a consensus binding sequence for factor Abf1p /NOTE=Ecm25p; go_component: cytoplasm [goid GO:0005737] [evidence IDA] [pmid 14562095]; go_function: molecular_function unknown [goid GO:0005554] [evidence ND]; go_process: cell wall organization and bioge…	YJL201W.S1	chrX:54378-56178 (+) // 100.0 //	Non-essential protein of unknown function; promoter contains a consensus binding sequence for factor Abf1p	ECM25	YJL201W	853229	P32525	---	NP_012334	NM_001181634	S000003737	0007165 // signal transduction // inferred from electronic annotation /// 0030447 // filamentous growth // inferred from mutant phenotype /// 0031505 // fungal-type cell wall organization // inferred from mutant phenotype	0005622 // intracellular // inferred from electronic annotation /// 0005737 // cytoplasm // inferred from direct assay /// 0005737 // cytoplasm // inferred from electronic annotation	0005515 // protein binding // inferred from physical interaction	---	IPR000198 // Rho GTPase-activating protein domain // 2.9E-8 /// IPR001251 // CRAL-TRIO domain // 3.6E-31	This probe set was annotated using the Matching Probes based pipeline to a Entrez Gene identifier using 2 transcripts. // false // Matching Probes // A	"NM_001181634(11),YJL201W(11)"	"NM_001181634 // Saccharomyces cerevisiae S288c Ecm25p (ECM25), mRNA. // refseq // 11 // --- /// YJL201W // cdna:known chromosome:R64-1-1:X:54379:56178:1 gene:YJL201W transcript:YJL201W description: Non-essential protein of unknown function\x3b promoter contains a consensus binding sequence for factor Abf1p // ensembl // 11 // ---"	---_x000D_
1769436_at	6.24594	A	5.58044	A	5.47195	A	5.05078	A	5.3774	A	4.72264	A	5.3774	A	5.3774	A	4.70186	A	Yeast_2 Array	Schizosaccharomyces pombe	6-Oct-14	Affymetrix Proprietary Database	SPBC1734.15	S. pombe SPBC1734.15 /GEN=brd1 /DEF=bromodomain protein (PMID 7565614)	SPBC1734.15.S1	chromosome2|c1348:1090137-1091824 (+) // 99.88 //	RSC complex subunit Rsc4	rsc4	SPBC1734.15	2539999	Q09948	---	NP_595432	NM_001021340	---	"0000122 // negative regulation of transcription from RNA polymerase II promoter // inferred from expression pattern /// 0006338 // chromatin remodeling // non-traceable author statement /// 0006351 // transcription, DNA-templated // inferred from electronic annotation /// 0006355 // regulation of transcription, DNA-templated // inferred from electronic annotation /// 0016568 // chromatin modific…	0000790 // nuclear chromatin // inferred by curator /// 0005634 // nucleus // inferred from direct assay /// 0005829 // cytosol // inferred from direct assay /// 0016586 // RSC complex // inferred from direct assay	---	---	IPR001487 // Bromodomain // 1.4E-21 /// IPR001487 // Bromodomain // 1.1E-19	This probe set was annotated using the Matching Probes based pipeline to a Entrez Gene identifier using 2 transcripts. // false // Matching Probes // A	"NM_001021340(11),SPBC1734.15.1(11)"	"NM_001021340 // Schizosaccharomyces pombe 972h- RSC complex subunit Rsc4 (rsc4), mRNA. // refseq // 11 // --- /// SPBC1734.15.1 // cdna:known chromosome:ASM294v2:II:1088957:1091034:1 gene:SPBC1734.15 transcript:SPBC1734.15.1 description: RSC complex subunit Rsc4 // ensembl // 11 // ---"	NM_001021341 // refseq // 11 // Negative Strand Matching Probes /// SPBC1734.16c.1 // ensembl // 11 // Negative Strand Matching Probes_x000D_
1769437_at	2.84828	A	2.98019	A	2.61433	A	2.80447	A	3.05013	A	3.37704	A	2.98019	A	2.98019	A	3.08547	A	Yeast_2 Array	Schizosaccharomyces pombe	6-Oct-14	Affymetrix Proprietary Database	SPAC3H5.06c	S. pombe SPAC3H5.06c /GEN=pol1 /DEF=DNA polymerase alpha (catalytic subunit) (PMID 2034212)	SPAC3H5.06c.S1	chromosome1|c212:3431988-3436297 (+) // 100.0 //	DNA polymerase alpha catalytic subunit	pol1	SPAC3H5.06c	2543629	P28040	EC:2.7.7.7	NP_594186	NM_001019610	---	"0000723 // telomere maintenance // inferred from mutant phenotype /// 0000734 // gene conversion at mating-type locus, DNA repair synthesis // inferred from mutant phenotype /// 0006139 // nucleobase-containing compound metabolic process // inferred from electronic annotation /// 0006260 // DNA replication // inferred from electronic annotation /// 0006269 // DNA replication, synthesis of RNA pr…	0000790 // nuclear chromatin // inferred from direct assay /// 0005634 // nucleus // inferred from direct assay /// 0005658 // alpha DNA polymerase:primase complex // inferred from genetic interaction /// 0035861 // site of double-strand break // inferred from direct assay /// 0043596 // nuclear replication fork // inferred from genetic interaction	"0000166 // nucleotide binding // inferred from electronic annotation /// 0001882 // nucleoside binding // inferred from electronic annotation /// 0003676 // nucleic acid binding // inferred from electronic annotation /// 0003677 // DNA binding // inferred from electronic annotation /// 0003682 // chromatin binding // inferred from direct assay /// 0003688 // DNA replication origin binding // inf…	---	"IPR006133 // DNA-directed DNA polymerase, family B, exonuclease domain // 6.5E-54 /// IPR006134 // DNA-directed DNA polymerase, family B, multifunctional domain // 1.2E-115 /// IPR015088 // Zinc finger, DNA-directed DNA polymerase, family B, alpha // 1.4999999999999999E-36 /// IPR024647 // DNA polymerase alpha catalytic subunit, N-terminal domain // 5.6999999999999995E-25"	This probe set was annotated using the Matching Probes based pipeline to a Entrez Gene identifier using 2 transcripts. // false // Matching Probes // A	"NM_001019610(11),SPAC3H5.06c.1"	"NM_001019610 // Schizosaccharomyces pombe 972h- DNA polymerase alpha catalytic subunit (pol1), mRNA. // refseq // 11 // --- /// SPAC3H5.06c.1 // cdna:known chromosome:ASM294v2:I:3430961:3436241:1 gene:SPAC3H5.06c transcript:SPAC3H5.06c.1 description: DNA polymerase alpha catalytic subunit // ensembl // 11 // ---"	---_x000D_
1769438_at	3.77779	A	3.77163	A	4.30312	A	3.77163	A	3.87484	A	3.87484	A	3.87484	A	4.41818	A	4.24731	A	Yeast_2 Array	Schizosaccharomyces pombe	6-Oct-14	Affymetrix Proprietary Database	SPBC29A10.02	S. pombe SPBC29A10.02 /DEF=single-strand polynucleotide binding protein (predicted)	SPBC29A10.02.S1	chromosome2|c1348:2538020-2539827 (+) // 100.0 //	meiotic RNA-binding protein 1	spo5	SPBC29A10.02	2540637	Q2L4W6	---	NP_596047	NM_001021957	---	0006998 // nuclear envelope organization // inferred from mutant phenotype /// 0007126 // meiotic nuclear division // inferred from electronic annotation /// 0007131 // reciprocal meiotic recombination // inferred from mutant phenotype /// 0007135 // meiosis II // traceable author statement /// 0030435 // sporulation resulting in formation of a cellular spore // inferred from electronic annotatio…	0005634 // nucleus // inferred from direct assay /// 0005737 // cytoplasm // inferred from direct assay /// 0005829 // cytosol // inferred from direct assay /// 0033620 // Mei2 nuclear dot complex // inferred from direct assay	0000166 // nucleotide binding // inferred from electronic annotation /// 0003676 // nucleic acid binding // inferred from electronic annotation /// 0003723 // RNA binding // inferred from electronic annotation	---	IPR000504 // RNA recognition motif domain // 3.2E-9 /// IPR000504 // RNA recognition motif domain // 5.2E-8	This probe set was annotated using the Matching Probes based pipeline to a Entrez Gene identifier using 2 transcripts. // false // Matching Probes // A	"NM_001021957(11),SPBC29A10.02.1(11)"	"NM_001021957 // Schizosaccharomyces pombe 972h- meiotic RNA-binding protein 1 (spo5), mRNA. // refseq // 11 // --- /// SPBC29A10.02.1 // cdna:known chromosome:ASM294v2:II:2536164:2538254:1 gene:SPBC29A10.02 transcript:SPBC29A10.02.1 description: meiotic RNA-binding protein 1 // ensembl // 11 // ---"	---_x000D_
1769439_at	3.10971	A	2.80447	A	3.03625	A	3.78215	A	3.44941	A	2.93054	A	2.93054	A	3.54576	A	2.79939	A	Yeast_2 Array	Schizosaccharomyces pombe	6-Oct-14	Affymetrix Proprietary Database	SPAC1071.09c	S. pombe SPAC1071.09c /DEF=DNAJ domain protein	SPAC1071.09c.S1	chromosome1|c212:3871559-3872408 (-) // 100.0 //	"DNAJ domain protein, DNAJC9 family (predicted)"	SPAC1071.09c	SPAC1071.09c	2542992	Q9UTQ5	---	NP_594359	NM_001019780 /// NM_001019780	---	0006457 // protein folding // non-traceable author statement	0005634 // nucleus // inferred from direct assay /// 0005730 // nucleolus // inferred from direct assay	0030544 // Hsp70 protein binding // not recorded	---	IPR001623 // DnaJ domain // 2.0E-20	This probe set was annotated using the Matching Probes based pipeline to a Entrez Gene identifier using 2 transcripts. // false // Matching Probes // A	"NM_001019780(11),SPAC1071.09c.1"	"NM_001019780 // Schizosaccharomyces pombe 972h- DNAJ domain protein, DNAJC9 family (predicted) (SPAC1071.09c), mRNA. // refseq // 11 // --- /// SPAC1071.09c.1 // cdna:known chromosome:ASM294v2:I:3869017:3871602:-1 gene:SPAC1071.09c transcript:SPAC1071.09c.1 description: DNAJ domain protein, DNAJC9 family (predicted) // ensembl // 11 // ---"	---_x000D_
1769440_at	6.20275	A	7.71413	A	7.50561	A	7.71413	A	6.56611	A	7.61383	A	8.36697	A	7.45442	A	7.85331	A	Yeast_2 Array	Schizosaccharomyces pombe	6-Oct-14	Affymetrix Proprietary Database	SPCC1795.10c	S. pombe SPCC1795.10c /DEF=conserved eukaryotic protein	SPCC1795.10c.S1	chromosome3|p20C8:977440-978124 (+) // 100.0 //	Sed5 Vesicle Protein Svp26 (predicted)	SPCC1795.10c	SPCC1795.10c	2538756	Q1MTR8	---	NP_588034	NM_001023026	---	0006888 // ER to Golgi vesicle-mediated transport // not recorded /// 0045053 // protein retention in Golgi apparatus // not recorded	0005737 // cytoplasm // inferred from direct assay /// 0005783 // endoplasmic reticulum // inferred from direct assay /// 0005794 // Golgi apparatus // inferred from electronic annotation /// 0016020 // membrane // inferred from electronic annotation /// 0016021 // integral component of membrane // inferred from electronic annotation /// 0030134 // ER to Golgi transport vesicle // not recorded //…	---	---	IPR007277 // Transmembrane adaptor Erv26 // 2.6999999999999997E-71	This probe set was annotated using the Matching Probes based pipeline to a Entrez Gene identifier using 2 transcripts. // false // Matching Probes // A	"NM_001023026(11),SPCC1795.10c.1"	"NM_001023026 // Schizosaccharomyces pombe 972h- Sed5 Vesicle Protein Svp26 (predicted) (SPCC1795.10c), mRNA. // refseq // 11 // --- /// SPCC1795.10c.1 // cdna:known chromosome:ASM294v2:III:977009:978563:1 gene:SPCC1795.10c transcript:SPCC1795.10c.1 description: Sed5 Vesicle Protein Svp26 (predicted) // ensembl // 11 // ---"	---_x000D_
1769442_at	113.266	P	94.7909	P	101.637	P	96.1625	P	100.495	P	132.175	P	78.0559	P	79.8025	P	85.8475	P	Yeast_2 Array	Saccharomyces cerevisiae	6-Oct-14	Affymetrix Proprietary Database	YDR495C	"S. cerevisiae YDR495C /GEN=VPS3 /DB_XREF=GI:6320703 /SEG=NC_001136:-1438103,1441138 /DEF=vacuolar sorting protein /NOTE=Vps3p; go_component: cytoplasm [goid GO:0005737] [evidence TAS] [pmid 2202738]; go_function: molecular_function unknown [goid GO:0005554] [evidence ND]; go_process: protein-vacuolar targeting [goid GO:0006623] [evidence IMP] [pmid 2202738]"	YDR495C.S1	chrIV:1438107-1441143 (-) // 100.0 //	"Component of CORVET membrane tethering complex; cytoplasmic protein required for the sorting and processing of soluble vacuolar proteins, acidification of the vacuolar lumen, and assembly of the vacuolar H+-ATPase"	VPS3	YDR495C	852106	P23643	---	NP_010783	NM_001180803	S000002903	0000011 // vacuole inheritance // inferred from mutant phenotype /// 0006623 // protein targeting to vacuole // inferred from mutant phenotype /// 0007035 // vacuolar acidification // inferred from mutant phenotype /// 0050790 // regulation of catalytic activity // inferred from electronic annotation	0005737 // cytoplasm // inferred from electronic annotation /// 0033263 // CORVET complex // inferred from direct assay	0005083 // small GTPase regulator activity // inferred from electronic annotation	---	---	This probe set was annotated using the Matching Probes based pipeline to a Entrez Gene identifier using 2 transcripts. // false // Matching Probes // A	"NM_001180803(11),YDR495C(11)"	"NM_001180803 // Saccharomyces cerevisiae S288c Vps3p (VPS3), mRNA. // refseq // 11 // --- /// YDR495C // cdna:known chromosome:R64-1-1:IV:1438115:1441150:-1 gene:YDR495C transcript:YDR495C description: Component of CORVET tethering complex\x3b cytoplasmic protein required for the sorting and processing of soluble vacuolar proteins, acidification of the vacuolar lumen, and assembly of the vacuola…	---_x000D_
1769443_at	65.7214	P	88.4404	P	112.435	P	49.3706	P	48.5274	P	69.1674	P	32.5141	P	46.8475	P	111.404	P	Yeast_2 Array	Saccharomyces cerevisiae	6-Oct-14	Affymetrix Proprietary Database	YDR501W	"S. cerevisiae YDR501W /GEN=PLM2 /DB_XREF=GI:6320709 /SEG=NC_001136:+1451341,1452906 /DEF=Plasmid Maintenance /NOTE=Plm2p; go_component: cellular_component unknown [goid GO:0008372] [evidence ND]; go_function: transcription factor activity [goid GO:0003700] [evidence TAS] [pmid 12464632]; go_process: biological_process unknown [goid GO:0000004] [evidence ND]"	YDR501W.S1	chrIV:1451345-1452911 (+) // 100.0 //	"Putative transcription factor, contains Forkhead Associated domain; found associated with chromatin; target of SBF transcription factor; induced in response to DNA damaging agents and deletion of telomerase; PLM2 has a paralog, TOS4, that arose from the whole genome duplication"	PLM2	YDR501W	852112	Q04383	---	NP_010789	NM_001180809	S000002909	0006974 // cellular response to DNA damage stimulus // inferred from genetic interaction	0000790 // nuclear chromatin // inferred from direct assay /// 0005634 // nucleus // inferred from electronic annotation	0003682 // chromatin binding // inferred from direct assay	---	IPR000253 // Forkhead-associated (FHA) domain // 3.8E-5	This probe set was annotated using the Matching Probes based pipeline to a Entrez Gene identifier using 2 transcripts. // false // Matching Probes // A	"NM_001180809(11),YDR501W(11)"	"NM_001180809 // Saccharomyces cerevisiae S288c Plm2p (PLM2), mRNA. // refseq // 11 // --- /// YDR501W // cdna:known chromosome:R64-1-1:IV:1451353:1452918:1 gene:YDR501W transcript:YDR501W description: Forkhead Associated domain containing protein and putative transcription factor found associated with chromatin\x3b target of SBF transcription factor\x3b induced in response to DNA damaging agents…	---_x000D_
1769444_at	5.04501	A	5.74447	A	4.90902	A	4.8217	A	4.8217	A	5.04501	A	5.2828	A	5.81866	A	4.88722	A	Yeast_2 Array	Schizosaccharomyces pombe	6-Oct-14	Affymetrix Proprietary Database	SPBC660.17c	S. pombe SPBC660.17c /DEF=sequence orphan	SPBC660.17c.S1	chromosome2|c1348:234533-235148 (-) // 100.0 //	sequence orphan	SPBC660.17c	SPBC660.17c	2540569	O94433	---	NP_595096	NM_001021003	---	---	0005783 // endoplasmic reticulum // inferred from direct assay /// 0005789 // endoplasmic reticulum membrane // inferred from electronic annotation /// 0016020 // membrane // inferred from electronic annotation /// 0016021 // integral component of membrane // inferred from electronic annotation	---	---	---	This probe set was annotated using the Matching Probes based pipeline to a Entrez Gene identifier using 2 transcripts. // false // Matching Probes // A	"NM_001021003(11),SPBC660.17c.1"	"NM_001021003 // Schizosaccharomyces pombe 972h- sequence orphan (SPBC660.17c), mRNA. // refseq // 11 // --- /// SPBC660.17c.1 // cdna:known chromosome:ASM294v2:II:233267:234309:-1 gene:SPBC660.17c transcript:SPBC660.17c.1 description: sequence orphan // ensembl // 11 // ---"	---_x000D_
1769445_at	3.32851	A	4.04138	A	3.32851	A	3.32851	A	3.32851	A	4.22546	A	3.05191	A	3.01431	A	3.46408	A	Yeast_2 Array	Schizosaccharomyces pombe	6-Oct-14	Affymetrix Proprietary Database	SPCC4G3.16	S. pombe SPCC4G3.16 /DEF=drap deaminase (predicted)	SPCC4G3.16.S1	chromosome3|p20C8:440053-441271 (-) // 100.0 //	bifunctional CMP deaminase family methyltransferase/riboflavin-specific deaminase	SPCC4G3.16	SPCC4G3.16	2539515	P87241	---	NP_587822	NM_001022815 /// NM_001022815	---	0009231 // riboflavin biosynthetic process // inferred from electronic annotation /// 0031119 // tRNA pseudouridine synthesis // not recorded	0005634 // nucleus // inferred from direct assay /// 0005634 // nucleus // not recorded /// 0005737 // cytoplasm // not recorded /// 0005739 // mitochondrion // not recorded /// 0005829 // cytosol // inferred from direct assay	0003824 // catalytic activity // inferred from electronic annotation /// 0008270 // zinc ion binding // inferred from electronic annotation /// 0008835 // diaminohydroxyphosphoribosylaminopyrimidine deaminase activity // inferred from electronic annotation /// 0009982 // pseudouridine synthase activity // not recorded /// 0016787 // hydrolase activity // inferred from electronic annotation /// 00…	---	"IPR002125 // CMP/dCMP deaminase, zinc-binding // 7.1E-25 /// IPR019410 // Nicotinamide N-methyltransferase-like // 4.2E-18"	This probe set was annotated using the Matching Probes based pipeline to a Entrez Gene identifier using 2 transcripts. // false // Matching Probes // A	"NM_001022815(11),SPCC4G3.16.1(11)"	"NM_001022815 // Schizosaccharomyces pombe 972h- bifunctional CMP deaminase family methyltransferase/riboflavin-specific deaminase (SPCC4G3.16), mRNA. // refseq // 11 // --- /// SPCC4G3.16.1 // cdna:known chromosome:ASM294v2:III:439865:441594:-1 gene:SPCC4G3.16 transcript:SPCC4G3.16.1 description: CMP deaminase family/ methyltransferase bifunctional enzyme involved in riboflavin biosynthesis and …	---_x000D_
1769446_at	139.474	P	100.974	P	53.6317	P	70.5779	P	84.7551	P	56.6252	P	111.2	P	90.1302	P	75.1468	P	Yeast_2 Array	Saccharomyces cerevisiae	6-Oct-14	Affymetrix Proprietary Database	YHL010C	"S. cerevisiae YHL010C /GEN=PRS3 /DB_XREF=GI:6321777 /SEG=NC_001140:-81959,83716 /DEF=Hypothetical ORF /NOTE=Yhl010cp; go_component: cellular_component unknown [goid GO:0008372] [evidence ND]; go_function: nuclear localization sequence binding [goid GO:0008139] [evidence IDA] [pmid 9497340]; go_process: biological_process unknown [goid GO:0000004] [evidence ND]"	YHL010C.S1	chrVIII:81959-83717 (-) // 100.0 //	"Putative protein of unknown function required for growth on ethanol; contains a zinc finger region and has homology to human BRAP2, which is a cytoplasmic protein that binds nuclear localization sequences"	ETP1	YHL010C	856376	P38748	---	NP_011853	NM_001179090	S000001002	0045471 // response to ethanol // inferred from mutant phenotype	0005737 // cytoplasm // inferred from electronic annotation	0008139 // nuclear localization sequence binding // inferred from direct assay /// 0008270 // zinc ion binding // inferred from electronic annotation /// 0043130 // ubiquitin binding // inferred from direct assay /// 0046872 // metal ion binding // inferred from electronic annotation	---	"IPR001607 // Zinc finger, UBP-type // 1.0E-21 /// IPR001841 // Zinc finger, RING-type // 3.3E-10 /// IPR011422 // BRCA1-associated 2 // 2.8E-34"	This probe set was annotated using the Matching Probes based pipeline to a Entrez Gene identifier using 2 transcripts. // false // Matching Probes // A	"NM_001179090(11),YHL010C(11)"	"NM_001179090 // Saccharomyces cerevisiae S288c Etp1p (ETP1), mRNA. // refseq // 11 // --- /// YHL010C // cdna:known chromosome:R64-1-1:VIII:81964:83721:-1 gene:YHL010C transcript:YHL010C description: Putative protein of unknown function that is required for growth on ethanol\x3b contains a zinc finger region and has homology to human BRAP2, which is a cytoplasmic protein that binds nuclear local…	---_x000D_
1769447_at	9.19545	A	8.89401	A	9.02328	A	8.78844	A	9.36177	A	9.19545	A	9.93103	A	9.19545	A	8.48861	A	Yeast_2 Array	Schizosaccharomyces pombe	6-Oct-14	Affymetrix Proprietary Database	SPCC1840.04	S. pombe SPCC1840.04 /DEF=metacaspase-like protein	SPCC1840.04.S1	chromosome3|p20C8:2264866-2266356 (+) // 100.0 //	metacaspase Pca1	pca1	SPCC1840.04	2538976	O74477	---	NP_588503	NM_001023493	---	0006508 // proteolysis // not recorded /// 0006915 // apoptotic process // inferred from electronic annotation /// 0043065 // positive regulation of apoptotic process // inferred from mutant phenotype /// 0051603 // proteolysis involved in cellular protein catabolic process // non-traceable author statement	0005634 // nucleus // inferred from direct assay /// 0005634 // nucleus // not recorded /// 0005737 // cytoplasm // inferred from direct assay /// 0005829 // cytosol // inferred from direct assay	0004197 // cysteine-type endopeptidase activity // not recorded /// 0008233 // peptidase activity // inferred from electronic annotation /// 0008234 // cysteine-type peptidase activity // inferred from electronic annotation /// 0016787 // hydrolase activity // inferred from electronic annotation	---	"IPR011600 // Peptidase C14, caspase domain // 2.8E-70"	This probe set was annotated using the Matching Probes based pipeline to a Entrez Gene identifier using 2 transcripts. // false // Matching Probes // A	"NM_001023493(11),SPCC1840.04.1(11)"	"AF316601 // Schizosaccharomyces pombe metacaspase mRNA, complete cds. // gb // 11 // --- /// NM_001023493 // Schizosaccharomyces pombe 972h- metacaspase Pca1 (pca1), mRNA. // refseq // 11 // --- /// SPCC1840.04.1 // cdna:known chromosome:ASM294v2:III:2263904:2267305:1 gene:SPCC1840.04 transcript:SPCC1840.04.1 description: metacaspase Pca1 // ensembl // 11 // ---"	---_x000D_
1769448_at	479.757	P	572.425	P	306.89	P	564.596	P	627.255	P	347.56	P	586.497	P	574.736	P	488.161	P	Yeast_2 Array	Saccharomyces cerevisiae	6-Oct-14	Affymetrix Proprietary Database	YHR152W	"S. cerevisiae YHR152W /GEN=SPO12 /DB_XREF=GI:6321946 /SEG=NC_001140:+401435,401956 /DEF=Nucleolar protein of unknown function, positive regulator of exit from mitosis; involved in regulating the release of Cdc14p from the nucleolus in early anaphase; proposed to play similar role in meiosis /NOTE=Spo12p; go_component: nucleolus [goid GO:0005730] [evidence IDA] [pmid 11729145]; go_component: nucl…	YHR152W.S1	chrVIII:401436-401958 (+) // 100.0 //	"Nucleolar protein of unknown function; positive regulator of mitotic exit; involved in regulating release of Cdc14p from the nucleolus in early anaphase, may play similar role in meiosis; SPO12 has a paralog, BNS1, that arose from the whole genome duplication"	SPO12	YHR152W	856557	P17123	---	NP_012022	NM_001179283	S000001195	0000278 // mitotic cell cycle // inferred from expression pattern /// 0000278 // mitotic cell cycle // inferred from genetic interaction /// 0007096 // regulation of exit from mitosis // inferred from genetic interaction /// 0007126 // meiotic nuclear division // inferred from electronic annotation /// 0007127 // meiosis I // inferred from mutant phenotype /// 0030435 // sporulation resulting in …	0005634 // nucleus // inferred from direct assay /// 0005730 // nucleolus // inferred from direct assay	---	---	IPR007727 // Spo12 // 7.4E-18	This probe set was annotated using the Matching Probes based pipeline to a Entrez Gene identifier using 2 transcripts. // false // Matching Probes // A	"NM_001179283(11),YHR152W(11)"	"NM_001179283 // Saccharomyces cerevisiae S288c Spo12p (SPO12), mRNA. // refseq // 11 // --- /// YHR152W // cdna:known chromosome:R64-1-1:VIII:401434:401955:1 gene:YHR152W transcript:YHR152W description: Nucleolar protein of unknown function, positive regulator of mitotic exit\x3b involved in regulating release of Cdc14p from the nucleolus in early anaphase, may play similar role in meiosis // en…	---_x000D_
1769449_at	3.19124	A	3.52405	A	3.52405	A	3.25198	A	3.37093	A	3.52405	A	3.52405	A	3.28507	A	3.94805	A	Yeast_2 Array	Schizosaccharomyces pombe	6-Oct-14	Affymetrix Proprietary Database	SPCC830.04c	S. pombe SPCC830.04c /DEF=sequence orphan	SPCC830.04c.S1	chromosome3|p20C8:2187622-2188054 (-) // 100.0 //	sequence orphan	mug128	SPCC830.04c	2539089	Q9UU95	---	NP_588474	NM_001023465	---	0007126 // meiotic nuclear division // inferred from electronic annotation	---	---	---	---	This probe set was annotated using the Matching Probes based pipeline to a Entrez Gene identifier using 2 transcripts. // false // Matching Probes // A	"NM_001023465(11),SPCC830.04c.1"	"NM_001023465 // Schizosaccharomyces pombe 972h- sequence orphan (mug128), mRNA. // refseq // 11 // --- /// SPCC830.04c.1 // cdna:known chromosome:ASM294v2:III:2186723:2187154:-1 gene:SPCC830.04c transcript:SPCC830.04c.1 description: sequence orphan // ensembl // 11 // ---"	NM_001023464 // refseq // 11 // Negative Strand Matching Probes /// SPCC830.03.1 // ensembl // 11 // Negative Strand Matching Probes_x000D_
1769450_at	1273.69	P	1315.63	P	2530.18	P	871.936	P	1103.48	P	1403.33	P	959.773	P	867.809	P	2215.64	P	Yeast_2 Array	Saccharomyces cerevisiae	6-Oct-14	Affymetrix Proprietary Database	YER035W	"S. cerevisiae YER035W /GEN=EDC2 /DB_XREF=GI:6320873 /SEG=NC_001137:+222638,223075 /DEF=RNA-binding protein, activates mRNA decapping directly by binding to the mRNA substrate and enhancing the activity of the decapping proteins Dcp1p and Dcp2p /NOTE=Edc2p; go_component: cytoplasm [goid GO:0005737] [evidence IDA] [pmid 14562095]; go_component: nucleus [goid GO:0005634] [evidence IDA] [pmid 145620…	YER035W.S1	chrV:222637-223075 (+) // 100.0 //	"RNA-binding protein that directly activates mRNA decapping; binds mRNA substrate and enhances activity of decapping proteins Dcp1p and Dcp2p; has a role in translation during heat stress; protein increases in abundance and relocalizes to nucleolus and to nuclear foci upon DNA replication stress; EDC2 has a paralog, EDC1, that arose from the whole genome duplication"	EDC2	YER035W	856757	P40023	---	NP_010952	NM_001178926	S000000837	"0000184 // nuclear-transcribed mRNA catabolic process, nonsense-mediated decay // inferred from electronic annotation /// 0000290 // deadenylation-dependent decapping of nuclear-transcribed mRNA // inferred from direct assay /// 0000290 // deadenylation-dependent decapping of nuclear-transcribed mRNA // inferred from genetic interaction /// 0006397 // mRNA processing // inferred from electronic …	0005634 // nucleus // inferred from direct assay /// 0005634 // nucleus // inferred from electronic annotation /// 0005730 // nucleolus // inferred from direct assay /// 0005737 // cytoplasm // inferred from direct assay /// 0005737 // cytoplasm // inferred from electronic annotation	0003723 // RNA binding // inferred from electronic annotation /// 0003729 // mRNA binding // inferred from direct assay	---	---	This probe set was annotated using the Matching Probes based pipeline to a Entrez Gene identifier using 2 transcripts. // false // Matching Probes // A	"NM_001178926(11),YER035W(11)"	"NM_001178926 // Saccharomyces cerevisiae S288c Edc2p (EDC2), mRNA. // refseq // 11 // --- /// YER035W // cdna:known chromosome:R64-1-1:V:222639:223076:1 gene:YER035W transcript:YER035W description: RNA-binding protein, activates mRNA decapping directly by binding to the mRNA substrate and enhancing the activity of the decapping proteins Dcp1p and Dcp2p\x3b has a role in translation during heat s…	---_x000D_
1769451_at	431.348	P	393.847	P	310.911	P	295.565	P	291.825	P	305.181	P	420.308	P	322.88	P	315.959	P	Yeast_2 Array	Saccharomyces cerevisiae	6-Oct-14	Affymetrix Proprietary Database	YHR002W	"S. cerevisiae YHR002W /GEN=LEU5 /DB_XREF=GI:6321789 /SEG=NC_001140:+108806,109879 /DEF=mitochondrial carrier protein, involved in the accumulation of CoA in the mitochondrial matrix; homologue of human Graves disease protein; LEU5 does not encode an alpha-IPM synthase, as was first hypothesized. /NOTE=Leu5p; go_component: mitochondrial inner membrane [goid GO:0005743] [evidence IDA] [pmid 111582…	YHR002W.S1	chrVIII:108806-109880 (+) // 100.0 //	"Mitochondrial carrier protein; involved in the accumulation of CoA in the mitochondrial matrix; homolog of human Graves disease protein; does not encode an isozyme of Leu4p, as first hypothesized"	LEU5	YHR002W	856391	P38702	---	NP_011865	NM_001179132	S000001044	0006810 // transport // inferred from electronic annotation /// 0015880 // coenzyme A transport // inferred from mutant phenotype /// 0035349 // coenzyme A transmembrane transport // inferred from mutant phenotype /// 0055085 // transmembrane transport // inferred from electronic annotation	0005739 // mitochondrion // inferred from direct assay /// 0005739 // mitochondrion // inferred from electronic annotation /// 0005743 // mitochondrial inner membrane // inferred from direct assay /// 0005743 // mitochondrial inner membrane // inferred from electronic annotation /// 0016020 // membrane // inferred from electronic annotation /// 0016021 // integral component of membrane // inferre…	0005488 // binding // inferred from electronic annotation /// 0015228 // coenzyme A transmembrane transporter activity // inferred from mutant phenotype	---	IPR018108 // Mitochondrial substrate/solute carrier // 1.4E-15 /// IPR018108 // Mitochondrial substrate/solute carrier // 3.6E-21 /// IPR018108 // Mitochondrial substrate/solute carrier // 5.5E-19	This probe set was annotated using the Matching Probes based pipeline to a Entrez Gene identifier using 2 transcripts. // false // Matching Probes // A	"NM_001179132(11),YHR002W(11)"	"NM_001179132 // Saccharomyces cerevisiae S288c Leu5p (LEU5), mRNA. // refseq // 11 // --- /// YHR002W // cdna:known chromosome:R64-1-1:VIII:108812:109885:1 gene:YHR002W transcript:YHR002W description: Mitochondrial carrier protein involved in the accumulation of CoA in the mitochondrial matrix\x3b homolog of human Graves disease protein\x3b does not encode an isozyme of Leu4p, as first hypothesi…	---_x000D_
1769452_at	189.912	P	180.854	P	180.417	P	357.408	P	326.914	P	348.723	P	254.625	P	260.122	P	262.966	P	Yeast_2 Array	Saccharomyces cerevisiae	6-Oct-14	Affymetrix Proprietary Database	YPL020C	"S. cerevisiae YPL020C /GEN=ULP1 /DB_XREF=GI:6325237 /SEG=NC_001148:-512309,514174 /DEF=Ubl (ubiquitin-like protein)-specific protease 1; initially processes Smt3; also acts as a deconjugating enzyme for Smt3 /NOTE=Ulp1p; go_component: nuclear membrane [goid GO:0005635] [evidence IDA] [pmid 10713161]; go_component: nuclear pore [goid GO:0005643] [evidence IDA] [pmid 12471376]; go_function: SUMO-s…	YPL020C.S1	chrXVI:512310-514176 (-) // 100.0 //	Protease that specifically cleaves Smt3p protein conjugates; required for cell cycle progression; associates with nucleoporins and may interact with septin rings during telophase; sequestered to the nucleolus under stress conditions	ULP1	YPL020C	856087	Q02724	EC:3.4.22.68	NP_015305	NM_001183834	S000005941	0000086 // G2/M transition of mitotic cell cycle // inferred from mutant phenotype /// 0006508 // proteolysis // inferred from electronic annotation /// 0016926 // protein desumoylation // inferred from direct assay /// 0016926 // protein desumoylation // inferred from mutant phenotype	0005635 // nuclear envelope // inferred from direct assay /// 0005643 // nuclear pore // inferred from direct assay /// 0005730 // nucleolus // inferred from direct assay	0008233 // peptidase activity // inferred from electronic annotation /// 0008234 // cysteine-type peptidase activity // inferred from direct assay /// 0008234 // cysteine-type peptidase activity // inferred from electronic annotation /// 0008234 // cysteine-type peptidase activity // inferred from sequence or structural similarity /// 0016787 // hydrolase activity // inferred from electronic anno…	---	"IPR003653 // Peptidase C48, SUMO/Sentrin/Ubl1 // 1.1E-42"	This probe set was annotated using the Matching Probes based pipeline to a Entrez Gene identifier using 2 transcripts. // false // Matching Probes // A	"NM_001183834(11),YPL020C(11)"	"NM_001183834 // Saccharomyces cerevisiae S288c Ulp1p (ULP1), mRNA. // refseq // 11 // --- /// YPL020C // cdna:known chromosome:R64-1-1:XVI:512313:514178:-1 gene:YPL020C transcript:YPL020C description: Protease that specifically cleaves Smt3p protein conjugates\x3b required for cell cycle progression\x3b associates with nucleoporins and may interact with septin rings during telophase\x3b sequeste…	---_x000D_
1769453_at	15.7369	A	15.1359	A	15.7369	A	13.4943	A	15.156	A	18.9586	A	17.449	P	17.1495	P	15.7369	P	Yeast_2 Array	Schizosaccharomyces pombe	6-Oct-14	Affymetrix Proprietary Database	SPAC22E12.04	S. pombe SPAC22E12.04 /GEN=ccs1 /DEF=metallochaperone (PMID 15107426)	SPAC22E12.04.S1	chromosome1|c212:5025834-5026935 (+) // 100.0 //	superoxide dismutase copper chaperone Ccs1	ccs1	SPAC22E12.04	2541803	Q10357	---	NP_594830	NM_001020259 /// NM_001020259	---	0006801 // superoxide metabolic process // inferred from electronic annotation /// 0006878 // cellular copper ion homeostasis // inferred from genetic interaction /// 0043085 // positive regulation of catalytic activity // inferred from electronic annotation /// 0043085 // positive regulation of catalytic activity // inferred from genetic interaction /// 0055114 // oxidation-reduction process // …	0005634 // nucleus // inferred from direct assay /// 0005737 // cytoplasm // inferred from electronic annotation /// 0005743 // mitochondrial inner membrane // inferred from sequence or structural similarity /// 0005829 // cytosol // inferred from direct assay /// 0005829 // cytosol // inferred from sequence or structural similarity	0005507 // copper ion binding // inferred from electronic annotation /// 0016531 // copper chaperone activity // inferred from direct assay /// 0016532 // superoxide dismutase copper chaperone activity // inferred from genetic interaction /// 0046872 // metal ion binding // inferred from electronic annotation	---	---	This probe set was annotated using the Matching Probes based pipeline to a Entrez Gene identifier using 2 transcripts. // false // Matching Probes // A	"NM_001020259(11),SPAC22E12.04.1(11)"	"NM_001020259 // Schizosaccharomyces pombe 972h- superoxide dismutase copper chaperone Ccs1 (ccs1), mRNA. // refseq // 11 // --- /// SPAC22E12.04.1 // cdna:known chromosome:ASM294v2:I:5024830:5026218:1 gene:SPAC22E12.04 transcript:SPAC22E12.04.1 description: superoxide dismutase copper chaperone Ccs1 // ensembl // 11 // ---"	---_x000D_
1769454_at	4.91063	A	4.91063	A	4.91063	A	4.91063	A	4.91063	A	5.77241	A	4.15978	A	4.91063	A	4.42861	A	Yeast_2 Array	Schizosaccharomyces pombe	6-Oct-14	Affymetrix Proprietary Database	SPAC823.11	S. pombe SPAC823.11 /DEF=sphingosine-1-phosphate phosphatase activity (predicted)	SPAC823.11.S1	chromosome1|c212:2599224-2600568 (+) // 100.0 //	sphingosine-1-phosphate phosphatase (predicted)	SPAC823.11	SPAC823.11	2543496	Q9P6N5	---	NP_593838	NM_001019267	---	0006629 // lipid metabolic process // inferred from electronic annotation /// 0006665 // sphingolipid metabolic process // inferred from electronic annotation /// 0016311 // dephosphorylation // --- /// 0030148 // sphingolipid biosynthetic process // not recorded	0005783 // endoplasmic reticulum // inferred from electronic annotation /// 0005789 // endoplasmic reticulum membrane // not recorded /// 0016020 // membrane // inferred from electronic annotation /// 0016021 // integral component of membrane // inferred from electronic annotation	0003824 // catalytic activity // inferred from electronic annotation /// 0016787 // hydrolase activity // inferred from electronic annotation /// 0042392 // sphingosine-1-phosphate phosphatase activity // not recorded	---	IPR000326 // Phosphatidic acid phosphatase type 2/haloperoxidase // 1.3E-14	This probe set was annotated using the Matching Probes based pipeline to a Entrez Gene identifier using 2 transcripts. // false // Matching Probes // A	"NM_001019267(11),SPAC823.11.1(11)"	"NM_001019267 // Schizosaccharomyces pombe 972h- sphingosine-1-phosphate phosphatase (predicted) (SPAC823.11), mRNA. // refseq // 11 // --- /// SPAC823.11.1 // cdna:known chromosome:ASM294v2:I:2598197:2600285:1 gene:SPAC823.11 transcript:SPAC823.11.1 description: sphingosine-1-phosphate phosphatase // ensembl // 11 // ---"	---_x000D_
1769455_at	766.57	P	828.238	P	672.124	P	766.57	P	858.178	P	1110.93	P	640.885	P	629.03	P	783.8	P	Yeast_2 Array	Saccharomyces cerevisiae	6-Oct-14	Affymetrix Proprietary Database	YLR286C	"S. cerevisiae YLR286C /GEN=CTS1 /DB_XREF=GI:6323316 /SEG=NC_001144:-708450,710138 /DEF=Endochitinase, required for cell separation after mitosis; transcriptional activation during late G and early M cell cycle phases is mediated by transcription factor Ace2p /NOTE=Cts1p; go_component: cell wall (sensu Fungi) [goid GO:0009277] [evidence TAS] [pmid 9748433]; go_component: endoplasmic reticulum [go…	YLR286C.S1	chrXII:708449-710138 (-) // 100.0 //	Endochitinase; required for cell separation after mitosis; transcriptional activation during the G1 phase of the cell cycle is mediated by transcription factor Ace2p	CTS1	YLR286C	850992	P29029	EC:3.2.1.14	NP_013388	NM_001182173	S000004276	"0000272 // polysaccharide catabolic process // inferred from electronic annotation /// 0005975 // carbohydrate metabolic process // inferred from electronic annotation /// 0006032 // chitin catabolic process // inferred by curator /// 0006032 // chitin catabolic process // inferred from electronic annotation /// 0007109 // cytokinesis, completion of separation // inferred from mutant phenotype /…	0005576 // extracellular region // inferred from direct assay /// 0005576 // extracellular region // inferred from electronic annotation /// 0005618 // cell wall // inferred from electronic annotation /// 0005635 // nuclear envelope // inferred from direct assay /// 0005783 // endoplasmic reticulum // inferred from direct assay /// 0005935 // cellular bud neck // inferred from direct assay /// 00…	"0003824 // catalytic activity // inferred from electronic annotation /// 0004553 // hydrolase activity, hydrolyzing O-glycosyl compounds // inferred from electronic annotation /// 0004568 // chitinase activity // inferred from electronic annotation /// 0008061 // chitin binding // inferred from electronic annotation /// 0008843 // endochitinase activity // inferred from direct assay /// 0016787 …	---	IPR005089 // Carbohydrate-binding module family 19 // 5.4E-8	This probe set was annotated using the Matching Probes based pipeline to a Entrez Gene identifier using 2 transcripts. // false // Matching Probes // A	"NM_001182173(11),YLR286C(11)"	"NM_001182173 // Saccharomyces cerevisiae S288c Cts1p (CTS1), mRNA. // refseq // 11 // --- /// YLR286C // cdna:known chromosome:R64-1-1:XII:708448:710136:-1 gene:YLR286C transcript:YLR286C description: Endochitinase, required for cell separation after mitosis\x3b transcriptional activation during the G1 phase of the cell cycle is mediated by transcription factor Ace2p // ensembl // 11 // ---"	---_x000D_
1769456_at	82.7582	P	64.9291	P	119.973	P	105.181	P	99.8855	P	137.306	P	119.132	P	125.563	P	142.807	P	Yeast_2 Array	Saccharomyces cerevisiae	6-Oct-14	Affymetrix Proprietary Database	YKL061W	"S. cerevisiae YKL061W /GEN=MSN4 /DB_XREF=GI:6322789 /SEG=NC_001143:+325416,325757 /DEF=Hypothetical ORF /NOTE=Ykl061wp; go_component: endosome [goid GO:0005768] [evidence IDA] [pmid 14562095]; go_function: molecular_function unknown [goid GO:0005554] [evidence ND]; go_process: biological_process unknown [goid GO:0000004] [evidence ND]"	YKL061W.S1	chrXI:325414-325756 (+) // 100.0 //	Subunit of the BLOC-1 complex involved in endosomal maturation; interacts with Msb3p; green fluorescent protein (GFP)-fusion protein localizes to the endosome	BLI1	YKL061W	853804	P35727	---	NP_012862	NM_001179627	S000001544	0006810 // transport // inferred from electronic annotation /// 0007032 // endosome organization // inferred from mutant phenotype /// 0032880 // regulation of protein localization // inferred from mutant phenotype	0005768 // endosome // inferred from direct assay /// 0005768 // endosome // inferred from electronic annotation /// 0031083 // BLOC-1 complex // inferred from direct assay	0005515 // protein binding // inferred from physical interaction	---	---	This probe set was annotated using the Matching Probes based pipeline to a Entrez Gene identifier using 2 transcripts. // false // Matching Probes // A	"NM_001179627(11),YKL061W(11)"	"NM_001179627 // Saccharomyces cerevisiae S288c Bli1p (BLI1), mRNA. // refseq // 11 // --- /// YKL061W // cdna:known chromosome:R64-1-1:XI:325771:326112:1 gene:YKL061W transcript:YKL061W description: Putative protein of unknown function\x3b likely member of BLOC complex involved in endosomal cargo sorting\x3b green fluorescent protein (GFP)-fusion protein localizes to the endosome // ensembl // 1…	---_x000D_
1769457_at	4.85856	A	4.57964	A	4.52171	A	4.70193	A	4.52171	A	4.23078	A	5.09197	A	5.46137	A	4.12722	A	Yeast_2 Array	Schizosaccharomyces pombe	6-Oct-14	Affymetrix Proprietary Database	SPBC557.03c	S. pombe SPBC557.03c /GEN=pim1 /DEF=GDPGTP exchange factor (RanGEF) (predicted)	SPBC557.03c.S1	chromosome2|c1348:2490833-2492628 (-) // 100.0 //	Ran GDP/GTP exchange factor	pim1	SPBC557.03c	2541059	P28745	---	NP_596026	NM_001021935 /// NM_001021935	---	0006406 // mRNA export from nucleus // inferred from mutant phenotype /// 0006407 // rRNA export from nucleus // not recorded /// 0007049 // cell cycle // inferred from electronic annotation /// 0007067 // mitotic nuclear division // inferred from electronic annotation /// 0007093 // mitotic cell cycle checkpoint // inferred from mutant phenotype /// 0007346 // regulation of mitotic cell cycle //…	0000790 // nuclear chromatin // inferred from direct assay /// 0005634 // nucleus // inferred from direct assay	0005085 // guanyl-nucleotide exchange factor activity // inferred from electronic annotation /// 0005087 // Ran guanyl-nucleotide exchange factor activity // inferred from genetic interaction	---	"IPR000408 // Regulator of chromosome condensation, RCC1 // 6.6E-9 /// IPR000408 // Regulator of chromosome condensation, RCC1 // 2.1E-11 /// IPR000408 // Regulator of chromosome condensation, RCC1 // 3.3E-9 /// IPR000408 // Regulator of chromosome condensation, RCC1 // 2.5E-7 /// IPR000408 // Regulator of chromosome condensation, RCC1 // 1.1E-14 /// IPR000408 // Regulator of chromosome condensat…	This probe set was annotated using the Matching Probes based pipeline to a Entrez Gene identifier using 2 transcripts. // false // Matching Probes // A	"NM_001021935(11),SPBC557.03c.1"	"NM_001021935 // Schizosaccharomyces pombe 972h- Ran GDP/GTP exchange factor (pim1), mRNA. // refseq // 11 // --- /// SPBC557.03c.1 // cdna:known chromosome:ASM294v2:II:2489019:2491122:-1 gene:SPBC557.03c transcript:SPBC557.03c.1 description: Ran GDP/GTP exchange factor // ensembl // 11 // ---"	SPNCRNA.1520.1 // ensembl // 11 // Negative Strand Matching Probes_x000D_
1769458_at	6.8435	A	5.87227	A	7.02955	A	7.41213	A	7.02955	A	7.88479	A	6.75329	A	6.40879	A	7.02955	A	Yeast_2 Array	Schizosaccharomyces pombe	6-Oct-14	Affymetrix Proprietary Database	SPBC27.02c	S. pombe SPBC27.02c /DEF=DASH complex (predicted)	SPBC27.02c.S1	chromosome2|c1348:1563407-1564464 (-) // 100.0 //	DASH complex subunit Ask1	ask1	SPBC27.02c	2540498	Q9P6S5	---	NP_595657	NM_001021551	---	0007049 // cell cycle // inferred from electronic annotation /// 0007052 // mitotic spindle organization // not recorded /// 0007059 // chromosome segregation // inferred from electronic annotation /// 0007067 // mitotic nuclear division // inferred from electronic annotation /// 0007126 // meiotic nuclear division // inferred from electronic annotation /// 0008608 // attachment of spindle microt…	"0000775 // chromosome, centromeric region // inferred from electronic annotation /// 0000776 // kinetochore // inferred from electronic annotation /// 0000777 // condensed chromosome kinetochore // inferred from electronic annotation /// 0000778 // condensed nuclear chromosome kinetochore // inferred from direct assay /// 0000779 // condensed chromosome, centromeric region // inferred from direc…	---	---	IPR013964 // DASH complex subunit Ask1 // 3.6999999999999995E-33	This probe set was annotated using the Matching Probes based pipeline to a Entrez Gene identifier using 2 transcripts. // false // Matching Probes // A	"NM_001021551(11),SPBC27.02c.1"	"NM_001021551 // Schizosaccharomyces pombe 972h- DASH complex subunit Ask1 (ask1), mRNA. // refseq // 11 // --- /// SPBC27.02c.1 // cdna:known chromosome:ASM294v2:II:1562326:1563675:-1 gene:SPBC27.02c transcript:SPBC27.02c.1 description: DASH complex subunit Ask1 // ensembl // 11 // ---"	---_x000D_
1769459_at	84.4072	P	82.7364	P	82.8504	P	98.7665	P	98.0913	P	92.0697	P	80.3421	P	87.6252	P	88.6644	P	Yeast_2 Array	Saccharomyces cerevisiae	6-Oct-14	Affymetrix Proprietary Database	YHR131C	"S. cerevisiae YHR131C /GEN=ARP1 /DB_XREF=GI:6321923 /SEG=NC_001140:-365342,367864 /DEF=Hypothetical ORF /NOTE=Yhr131cp; go_component: cytoplasm [goid GO:0005737] [evidence IDA] [pmid 14562095]; go_function: molecular_function unknown [goid GO:0005554] [evidence ND]; go_process: biological_process unknown [goid GO:0000004] [evidence ND]"	YHR131C.S1	chrVIII:365342-367865 (-) // 100.0 //	"Putative protein of unknown function; GFP-fusion protein localizes to the cytoplasm; overexpression causes cell cycle delay or arrest; contains a PH domain and binds phosphatidylinositols and other lipids in a large-scale study; YHR131C has a paralog, YNL144C, that arose from the whole genome duplication"	YHR131C	YHR131C	856532	P38835	---	NP_011999	NM_001179261	S000001173	---	0005737 // cytoplasm // inferred from direct assay /// 0005737 // cytoplasm // inferred from electronic annotation	0005515 // protein binding // inferred from physical interaction	---	---	This probe set was annotated using the Matching Probes based pipeline to a Entrez Gene identifier using 2 transcripts. // false // Matching Probes // A	"NM_001179261(11),YHR131C(11)"	"NM_001179261 // Saccharomyces cerevisiae S288c hypothetical protein (YHR131C), mRNA. // refseq // 11 // --- /// YHR131C // cdna:known chromosome:R64-1-1:VIII:365340:367892:-1 gene:YHR131C transcript:YHR131C description: Putative protein of unknown function\x3b GFP-fusion protein localizes to the cytoplasm\x3b overexpression causes cell cycle delay or arrest\x3b contains a PH domain and binds pho…	---_x000D_
1769460_at	215.268	P	198.964	P	165.403	P	113.181	P	129.239	P	99.9586	P	210.979	P	108.107	P	164.603	P	Yeast_2 Array	Saccharomyces cerevisiae	6-Oct-14	Affymetrix Proprietary Database	YJL185C	"S. cerevisiae YJL185C /GEN=MNN5 /DB_XREF=GI:6322276 /SEG=NC_001142:-82093,82974 /DEF=Hypothetical ORF /NOTE=Yjl185cp; go_component: cellular_component unknown [goid GO:0008372] [evidence ND]; go_function: molecular_function unknown [goid GO:0005554] [evidence ND]; go_process: biological_process unknown [goid GO:0000004] [evidence ND]"	YJL185C.S1	chrX:82092-82974 (-) // 100.0 //	"Pex3p interacting protein, required for pexophagy; interacts with Atg8p and Atg11p; mRNA is weakly cell cycle regulated, peaking in G2 phase; YJL185C is a non-essential gene"	ATG36	YJL185C	853254	P46983	---	NP_012350	NM_001181618	S000003721	0006914 // autophagy // inferred from electronic annotation /// 0030242 // peroxisome degradation // inferred from mutant phenotype /// 0030242 // peroxisome degradation // inferred from physical interaction	0005777 // peroxisome // inferred from direct assay /// 0005777 // peroxisome // inferred from electronic annotation	---	---	---	This probe set was annotated using the Matching Probes based pipeline to a Entrez Gene identifier using 2 transcripts. // false // Matching Probes // A	"NM_001181618(11),YJL185C(11)"	"NM_001181618 // Saccharomyces cerevisiae S288c Atg36p (ATG36), mRNA. // refseq // 11 // --- /// YJL185C // cdna:known chromosome:R64-1-1:X:82095:82976:-1 gene:YJL185C transcript:YJL185C description: Putative protein of unknown function\x3b mRNA is weakly cell cycle regulated, peaking in G2 phase\x3b YJL185C is a non-essential gene // ensembl // 11 // ---"	---_x000D_
1769461_at	6.72461	A	6.5597	A	7.81323	A	7.71413	A	7.00496	A	7.51623	A	12.9333	P	8.44227	A	9.26146	A	Yeast_2 Array	Saccharomyces cerevisiae	6-Oct-14	Affymetrix Proprietary Database	YMR317W	"S. cerevisiae YMR317W /GEN=DIA1 /DB_XREF=GI:6323978 /SEG=NC_001145:+907362,910784 /DEF=Hypothetical ORF /NOTE=Ymr317wp; go_component: cellular_component unknown [goid GO:0008372] [evidence ND]; go_function: molecular_function unknown [goid GO:0005554] [evidence ND]; go_process: biological_process unknown [goid GO:0000004] [evidence ND]"	YMR317W.S1	chrXIII:907361-910784 (+) // 100.0 //	Putative protein of unknown function; has some similarity to sialidase from Trypanosoma; YMR317W is not an essential gene	YMR317W	YMR317W	855366	Q04893	---	NP_014050	NM_001182830	S000004936	---	---	---	---	---	This probe set was annotated using the Matching Probes based pipeline to a Entrez Gene identifier using 2 transcripts. // false // Matching Probes // A	"NM_001182830(11),YMR317W(11)"	"NM_001182830 // Saccharomyces cerevisiae S288c hypothetical protein (YMR317W), mRNA. // refseq // 11 // --- /// YMR317W // cdna:known chromosome:R64-1-1:XIII:907364:910786:1 gene:YMR317W transcript:YMR317W description: Putative protein of unknown function with some similarity to sialidase from Trypanosoma\x3b YMR317W is not an essential gene // ensembl // 11 // ---"	---_x000D_
1769462_at	993.247	P	816.122	P	657.929	P	442.557	P	522.286	P	567.403	P	620.996	P	561.949	P	686.439	P	Yeast_2 Array	Saccharomyces cerevisiae	6-Oct-14	Affymetrix Proprietary Database	YIL125W	"S. cerevisiae YIL125W /GEN=KGD1 /DB_XREF=GI:6322066 /SEG=NC_001141:+122689,125733 /DEF=alpha-ketoglutarate dehydrogenase /NOTE=Kgd1p; go_component: mitochondrial matrix [goid GO:0005759] [evidence TAS]; go_component: mitochondrial nucleoid [goid GO:0042645] [evidence IDA] [pmid 11926067]; go_function: oxoglutarate dehydrogenase (succinyl-transferring) activity [goid GO:0004591] [evidence TAS] [p…	YIL125W.S1	chrIX:122688-125733 (+) // 100.0 //	"Subunit of the mitochondrial alpha-ketoglutarate dehydrogenase complex; catalyzes a key step in the tricarboxylic acid (TCA) cycle, the oxidative decarboxylation of alpha-ketoglutarate to form succinyl-CoA"	KGD1	YIL125W	854681	P20967 /// E9P9B3	EC:1.2.4.2	NP_012141	NM_001179473	S000001387	0006099 // tricarboxylic acid cycle // inferred from electronic annotation /// 0006099 // tricarboxylic acid cycle // traceable author statement /// 0006103 // 2-oxoglutarate metabolic process // traceable author statement /// 0008152 // metabolic process // inferred from electronic annotation /// 0055114 // oxidation-reduction process // inferred from electronic annotation	0005739 // mitochondrion // inferred from direct assay /// 0005739 // mitochondrion // inferred from electronic annotation /// 0005759 // mitochondrial matrix // inferred from electronic annotation /// 0009353 // mitochondrial oxoglutarate dehydrogenase complex // inferred from direct assay /// 0042645 // mitochondrial nucleoid // inferred from direct assay /// 0042645 // mitochondrial nucleoid /…	"0004591 // oxoglutarate dehydrogenase (succinyl-transferring) activity // inferred from electronic annotation /// 0004591 // oxoglutarate dehydrogenase (succinyl-transferring) activity // traceable author statement /// 0016491 // oxidoreductase activity // inferred from electronic annotation /// 0016624 // oxidoreductase activity, acting on the aldehyde or oxo group of donors, disulfide as accep…	---	"IPR001017 // Dehydrogenase, E1 component // 1.4E-55 /// IPR005475 // Transketolase-like, pyrimidine-binding domain // 4.0E-65"	This probe set was annotated using the Matching Probes based pipeline to a Entrez Gene identifier using 2 transcripts. // false // Matching Probes // A	"NM_001179473(11),YIL125W(11)"	"NM_001179473 // Saccharomyces cerevisiae S288c alpha-ketoglutarate dehydrogenase KGD1 (KGD1), mRNA. // refseq // 11 // --- /// YIL125W // cdna:known chromosome:R64-1-1:IX:122689:125733:1 gene:YIL125W transcript:YIL125W description: Component of the mitochondrial alpha-ketoglutarate dehydrogenase complex, which catalyzes a key step in the tricarboxylic acid (TCA) cycle, the oxidative decarboxylat…	---_x000D_
1769463_at	342.516	P	361.292	P	407.191	P	380.068	P	405.625	P	533.615	P	315.409	P	346.813	P	345.342	P	Yeast_2 Array	Saccharomyces cerevisiae	6-Oct-14	Affymetrix Proprietary Database	YPL065W	"S. cerevisiae YPL065W /GEN=VPS28 /DB_XREF=GI:6325192 /SEG=NC_001148:+427922,428650 /DEF=soluble, hydrophilic protein involved in transport of precursors for soluble vauolar hydrolases from the late endosome to the vacuole /NOTE=Vps28p; go_component: ESCRT I complex [goid GO:0000813] [evidence TAS] [pmid 12900393]; go_component: endosome [goid GO:0005768] [evidence IDA] [pmid 11511343]; go_functi…	YPL065W.S1	chrXVI:427923-428652 (+) // 100.0 //	"Component of the ESCRT-I complex; complex is involved in ubiquitin-dependent sorting of proteins into the endosome; conserved C-terminal domain interacts with ESCRT-III subunit Vps20p; other members include Stp22p, Srn2p, Vps28p, and Mvb12p"	VPS28	YPL065W	856040	Q02767	---	NP_015260	NM_001183879	S000005986	0006612 // protein targeting to membrane // inferred from mutant phenotype /// 0006612 // protein targeting to membrane // inferred from physical interaction /// 0006623 // protein targeting to vacuole // inferred from mutant phenotype /// 0006623 // protein targeting to vacuole // inferred from physical interaction /// 0006810 // transport // inferred from electronic annotation /// 0015031 // pr…	0000813 // ESCRT I complex // inferred from direct assay /// 0000813 // ESCRT I complex // inferred from physical interaction /// 0005737 // cytoplasm // inferred from electronic annotation /// 0005768 // endosome // inferred from direct assay /// 0005768 // endosome // inferred from electronic annotation /// 0016020 // membrane // inferred from electronic annotation /// 0031902 // late endosome …	0005515 // protein binding // inferred from physical interaction /// 0032403 // protein complex binding // inferred from direct assay /// 0032403 // protein complex binding // inferred from physical interaction	---	"IPR007143 // Vacuolar protein sorting-associated, VPS28 // 5.2E-81"	This probe set was annotated using the Matching Probes based pipeline to a Entrez Gene identifier using 2 transcripts. // false // Matching Probes // A	"NM_001183879(11),YPL065W(11)"	"NM_001183879 // Saccharomyces cerevisiae S288c Vps28p (VPS28), mRNA. // refseq // 11 // --- /// YPL065W // cdna:known chromosome:R64-1-1:XVI:427927:428655:1 gene:YPL065W transcript:YPL065W description: Component of the ESCRT-I complex (Stp22p, Srn2p, Vps28p, and Mvb12p), which is involved in ubiquitin-dependent sorting of proteins into the endosome\x3b conserved C-terminal domain interacts with …	---_x000D_
1769464_at	701.497	P	642.9	P	633.317	P	411.791	P	496.89	P	468.675	P	643.514	P	528.038	P	525.317	P	Yeast_2 Array	Saccharomyces cerevisiae	6-Oct-14	Affymetrix Proprietary Database	YGR130C	"S. cerevisiae YGR130C /GEN=SYF2 /DB_XREF=GI:6321569 /SEG=NC_001139:-751397,753847 /DEF=Protein of unknown function; green fluorescent protein (GFP)-fusion protein localizes to the cytoplasm in a punctate pattern /NOTE=Ygr130cp; go_component: cytoplasm [goid GO:0005737] [evidence IDA] [pmid 14562095]; go_function: molecular_function unknown [goid GO:0005554] [evidence ND]; go_process: biological_…	YGR130C.S1	chrVII:751398-753849 (-) // 100.0 //	Component of the eisosome with unknown function; GFP-fusion protein localizes to the cytoplasm; specifically phosphorylated in vitro by mammalian diphosphoinositol pentakisphosphate (IP7)	YGR130C	YGR130C	853031	P53278	---	NP_011646	NM_001181259	S000003362	---	0005737 // cytoplasm // inferred from direct assay /// 0032126 // eisosome // inferred from direct assay /// 0045121 // membrane raft // inferred from direct assay	---	---	---	This probe set was annotated using the Matching Probes based pipeline to a Entrez Gene identifier using 2 transcripts. // false // Matching Probes // A	"NM_001181259(11),YGR130C(11)"	"NM_001181259 // Saccharomyces cerevisiae S288c hypothetical protein (YGR130C), mRNA. // refseq // 11 // --- /// YGR130C // cdna:known chromosome:R64-1-1:VII:751394:753844:-1 gene:YGR130C transcript:YGR130C description: Component of the eisosome with unknown function\x3b GFP-fusion protein localizes to the cytoplasm\x3b specifically phosphorylated in vitro by mammalian diphosphoinositol pentakisp…	---_x000D_
1769465_at	3.2878	A	3.59471	A	3.6263	A	3.59471	A	3.34573	A	3.68626	A	3.69641	A	3.1783	A	3.77399	A	Yeast_2 Array	Schizosaccharomyces pombe	6-Oct-14	Affymetrix Proprietary Database	SPAC1002.07c	S. pombe SPAC1002.07c /GEN=ats1 /DEF=N-acetyltransferase (predicted)	SPAC1002.07c.S1	chromosome1|c212:1809141-1810141 (-) // 100.0 //	N-acetyltransferase Ats1 (predicted)	ats1	SPAC1002.07c	2543272	P79081	---	NP_593494	NM_001018928	---	0006473 // protein acetylation // inferred by curator	0005634 // nucleus // inferred from direct assay /// 0005829 // cytosol // inferred from direct assay	"0004145 // diamine N-acetyltransferase activity // inferred from sequence or structural similarity /// 0008080 // N-acetyltransferase activity // inferred from electronic annotation /// 0016740 // transferase activity // inferred from electronic annotation /// 0016746 // transferase activity, transferring acyl groups // inferred from electronic annotation"	---	IPR000182 // GNAT domain // 1.4E-15	This probe set was annotated using the Matching Probes based pipeline to a Entrez Gene identifier using 2 transcripts. // false // Matching Probes // A	"NM_001018928(11),SPAC1002.07c.1"	"NM_001018928 // Schizosaccharomyces pombe 972h- N-acetyltransferase Ats1 (predicted) (ats1), mRNA. // refseq // 11 // --- /// SPAC1002.07c.1 // cdna:known chromosome:ASM294v2:I:1807996:1809433:-1 gene:SPAC1002.07c transcript:SPAC1002.07c.1 description: N-acetyltransferase Ats1 (predicted) // ensembl // 11 // --- /// U82218 // Schizosaccharomyces pombe putative acetyltransferase Ats1 (ats1) mRNA,…	---_x000D_
1769466_at	162.885	P	141.983	P	100.451	P	253.736	P	283.885	P	127.954	P	84.9366	P	104.004	P	68.0641	P	Yeast_2 Array	Saccharomyces cerevisiae	6-Oct-14	Affymetrix Proprietary Database	YDL049C	"S. cerevisiae YDL049C /GEN=KNH1 /DB_XREF=GI:6320154 /SEG=NC_001136:-365068,365874 /DEF=46% identical at amino acid level to Kre9p; located extracellularly /NOTE=Knh1p; go_component: cell wall (sensu Fungi) [goid GO:0009277] [evidence NAS] [pmid 10672173]; go_component: extracellular [goid GO:0005576] [evidence IDA] [pmid 8810042]; go_function: molecular_function unknown [goid GO:0005554] [eviden…	YDL049C.S1	chrIV:365067-365874 (-) // 100.0 //	"Protein with similarity to Kre9p; Kre9p is involved in cell wall beta 1,6-glucan synthesis; overproduction suppresses growth defects of a kre9 null mutant; required for propionic acid resistance"	KNH1	YDL049C	851511	P50112	---	NP_010234	NM_001180108	S000002207	0006078 // (1->6)-beta-D-glucan biosynthetic process // inferred from electronic annotation /// 0006078 // (1->6)-beta-D-glucan biosynthetic process // inferred from genetic interaction /// 0006078 // (1->6)-beta-D-glucan biosynthetic process // inferred from mutant phenotype /// 0042546 // cell wall biogenesis // inferred from electronic annotation	0005576 // extracellular region // inferred from direct assay /// 0005576 // extracellular region // inferred from electronic annotation /// 0005618 // cell wall // inferred from electronic annotation /// 0009277 // fungal-type cell wall // non-traceable author statement	---	---	"IPR008659 // Yeast cell wall synthesis Kre9/Knh1, C-terminal // 3.2E-58 /// IPR018466 // Ser-Thr-rich glycosyl-phosphatidyl-inositol-anchored membrane family // 3.9E-9"	This probe set was annotated using the Matching Probes based pipeline to a Entrez Gene identifier using 2 transcripts. // false // Matching Probes // A	"NM_001180108(11),YDL049C(11)"	"NM_001180108 // Saccharomyces cerevisiae S288c Knh1p (KNH1), mRNA. // refseq // 11 // --- /// YDL049C // cdna:known chromosome:R64-1-1:IV:365068:365874:-1 gene:YDL049C transcript:YDL049C description: Protein with similarity to Kre9p, which is involved in cell wall beta 1,6-glucan synthesis\x3b overproduction suppresses growth defects of a kre9 null mutant\x3b required for propionic acid resistan…	---_x000D_
1769467_at	167.597	P	179.76	P	305.455	P	167.597	P	175.674	P	175.736	P	107.013	P	125.511	P	154.701	P	Yeast_2 Array	Saccharomyces cerevisiae	6-Oct-14	Affymetrix Proprietary Database	YBR065C	"S. cerevisiae YBR065C /GEN=ECM2 /DB_XREF=GI:6319539 /SEG=NC_001134:-368545,369639 /DEF=Pre-mRNA splicing factor, facilitates the cooperative formation of U2/U6 helix II in association with stem II in the spliceosome, function may be regulated by Slu7p /NOTE=Ecm2p; go_component: nucleus [goid GO:0005634] [evidence IDA] [pmid 14562095]; go_function: molecular_function unknown [goid GO:0005554] [ev…	YBR065C.S1	chrII:368581-369676 (-) // 100.0 //	"Pre-mRNA splicing factor; facilitates the cooperative formation of U2/U6 helix II in association with stem II in the spliceosome, function may be regulated by Slu7p"	ECM2	YBR065C	852357	P38241	---	NP_009621	NM_001178413	S000000269	"0000398 // mRNA splicing, via spliceosome // inferred from genetic interaction /// 0006397 // mRNA processing // inferred from electronic annotation /// 0008380 // RNA splicing // inferred from electronic annotation"	0005634 // nucleus // inferred from direct assay /// 0005634 // nucleus // inferred from electronic annotation /// 0005681 // spliceosomal complex // inferred from electronic annotation	0003723 // RNA binding // inferred from electronic annotation	---	---	This probe set was annotated using the Matching Probes based pipeline to a Entrez Gene identifier using 2 transcripts. // false // Matching Probes // A	"NM_001178413(11),YBR065C(11)"	"NM_001178413 // Saccharomyces cerevisiae S288c Ecm2p (ECM2), mRNA. // refseq // 11 // --- /// YBR065C // cdna:known chromosome:R64-1-1:II:368584:369678:-1 gene:YBR065C transcript:YBR065C description: Pre-mRNA splicing factor, facilitates the cooperative formation of U2/U6 helix II in association with stem II in the spliceosome, function may be regulated by Slu7p // ensembl // 11 // ---"	---_x000D_
1769468_at	222.598	P	211.181	P	212.874	P	220.07	P	227.959	P	233.698	P	167.172	P	182.459	P	180.43	P	Yeast_2 Array	Saccharomyces cerevisiae	6-Oct-14	Affymetrix Proprietary Database	YJR082C	"S. cerevisiae YJR082C /GEN=EAF6 /DB_XREF=GI:6322541 /SEG=NC_001142:-581828,582169 /DEF=Esa1p-associated factor, subunit of the NuA4 acetyltransferase complex /NOTE=Eaf6p; go_component: nucleus [goid GO:0005634] [evidence IDA] [pmid 14562095]; go_function: molecular_function unknown [goid GO:0005554] [evidence ND]; go_process: biological_process unknown [goid GO:0000004] [evidence ND]"	YJR082C.S1	chrX:581906-582248 (-) // 100.0 //	Subunit of the NuA4 acetyltransferase complex; this complex acetylates histone H4 and NuA3 acetyltransferase complex that acetylates histone H3	EAF6	YJR082C	853544	P47128	---	NP_012615	NM_001181739	S000003842	"0006281 // DNA repair // inferred from direct assay /// 0006281 // DNA repair // inferred from electronic annotation /// 0006351 // transcription, DNA-templated // inferred from electronic annotation /// 0006355 // regulation of transcription, DNA-templated // inferred from electronic annotation /// 0006974 // cellular response to DNA damage stimulus // inferred from electronic annotation /// 00…	0005634 // nucleus // inferred from direct assay /// 0005634 // nucleus // inferred from electronic annotation /// 0033100 // NuA3 histone acetyltransferase complex // inferred from direct assay /// 0035267 // NuA4 histone acetyltransferase complex // inferred from physical interaction	0004402 // histone acetyltransferase activity // inferred by curator	---	"IPR015418 // Histone H4 acetyltransferase, NuA4 complex, Eaf6 // 1.4E-18"	This probe set was annotated using the Matching Probes based pipeline to a Entrez Gene identifier using 2 transcripts. // false // Matching Probes // A	"NM_001181739(11),YJR082C(11)"	"NM_001181739 // Saccharomyces cerevisiae S288c Eaf6p (EAF6), mRNA. // refseq // 11 // --- /// YJR082C // cdna:known chromosome:R64-1-1:X:581914:582255:-1 gene:YJR082C transcript:YJR082C description: Subunit of the NuA4 acetyltransferase complex that acetylates histone H4 and NuA3 acetyltransferase complex that acetylates histone H3 // ensembl // 11 // ---"	---_x000D_
1769469_at	3.63131	A	3.97474	A	3.95039	A	3.7777	A	3.61484	A	3.95039	A	4.24424	A	4.41818	A	3.95039	A	Yeast_2 Array	Schizosaccharomyces pombe	6-Oct-14	Affymetrix Proprietary Database	SPAC23D3.04c	S. pombe SPAC23D3.04c /GEN=gpd2 /DEF=glycerol-3-phosphate dehydrogenase (NAD+)	SPAC23D3.04c.S1	chromosome1|c212:4343385-4344507 (-) // 100.0 //	glycerol-3-phosphate dehydrogenase Gpd2	gpd2	SPAC23D3.04c	2541502	Q09845	EC:1.1.1.8	NP_594542	NM_001019971	---	0005975 // carbohydrate metabolic process // inferred from electronic annotation /// 0006072 // glycerol-3-phosphate metabolic process // inferred from electronic annotation /// 0006114 // glycerol biosynthetic process // inferred from mutant phenotype /// 0006116 // NADH oxidation // not recorded /// 0046168 // glycerol-3-phosphate catabolic process // inferred from electronic annotation /// 005…	0005737 // cytoplasm // inferred from direct assay /// 0005737 // cytoplasm // inferred from sequence or structural similarity /// 0009331 // glycerol-3-phosphate dehydrogenase complex // inferred from electronic annotation	"0004367 // glycerol-3-phosphate dehydrogenase [NAD+] activity // inferred from electronic annotation /// 0016491 // oxidoreductase activity // inferred from electronic annotation /// 0016616 // oxidoreductase activity, acting on the CH-OH group of donors, NAD or NADP as acceptor // inferred from electronic annotation /// 0042803 // protein homodimerization activity // inferred from electronic an…	---	"IPR006109 // Glycerol-3-phosphate dehydrogenase, NAD-dependent, C-terminal // 9.1E-52 /// IPR011128 // Glycerol-3-phosphate dehydrogenase, NAD-dependent, N-terminal // 3.1E-54"	This probe set was annotated using the Matching Probes based pipeline to a Entrez Gene identifier using 2 transcripts. // false // Matching Probes // A	"NM_001019971(11),SPAC23D3.04c.1"	"NM_001019971 // Schizosaccharomyces pombe 972h- glycerol-3-phosphate dehydrogenase Gpd2 (gpd2), mRNA. // refseq // 11 // --- /// SPAC23D3.04c.1 // cdna:known chromosome:ASM294v2:I:4342230:4344039:-1 gene:SPAC23D3.04c transcript:SPAC23D3.04c.1 description: glycerol-3-phosphate dehydrogenase Gpd2 // ensembl // 11 // ---"	---_x000D_
1769470_at	7.20178	A	6.69714	A	7.40442	A	6.23866	A	7.4352	A	7.61383	A	9.08887	A	7.96209	A	7.40442	A	Yeast_2 Array	Schizosaccharomyces pombe	6-Oct-14	Affymetrix Proprietary Database	SPAC30D11.12	S. pombe SPAC30D11.12 /GEN=rpl3802 /DEF=60S ribosomal protein L38	SPAC30D11.12.S1	chromosome1|c212:1097789-1098099 (-) // 99.11 //	60S ribosomal protein L38	rpl3802	SPAC30D11.12	2541705	Q09900	---	NP_593205	NM_001018601	---	0002181 // cytoplasmic translation // non-traceable author statement /// 0006412 // translation // not recorded	0005622 // intracellular // inferred from electronic annotation /// 0005829 // cytosol // inferred from direct assay /// 0005840 // ribosome // inferred from electronic annotation /// 0022625 // cytosolic large ribosomal subunit // not recorded /// 0030529 // ribonucleoprotein complex // inferred from electronic annotation	0003735 // structural constituent of ribosome // not recorded	---	IPR002675 // Ribosomal protein L38e // 3.6999999999999995E-33	This probe set was annotated using the Matching Probes based pipeline to a Entrez Gene identifier using 2 transcripts. // false // Matching Probes // A	"NM_001018601(11),SPAC30D11.12.1(11)"	"NM_001018601 // Schizosaccharomyces pombe 972h- 60S ribosomal protein L38 (rpl3802), mRNA. // refseq // 11 // --- /// SPAC30D11.12.1 // cdna:known chromosome:ASM294v2:I:1096764:1097387:-1 gene:SPAC30D11.12 transcript:SPAC30D11.12.1 description: 60S ribosomal protein L38 (predicted) // ensembl // 11 // ---"	---_x000D_
1769471_at	3.06924	A	3.52405	A	3.69641	A	3.28507	A	3.51278	A	3.95114	A	3.70522	A	3.61432	A	3.51278	A	Yeast_2 Array	Schizosaccharomyces pombe	6-Oct-14	Affymetrix Proprietary Database	SPAC26F1.01	S. pombe SPAC26F1.01 /GEN=sec74 /DEF=Sec7 domain	SPAC26F1.01.S1	chromosome1|c212:5183820-5186607 (-) // 100.0 //	guanyl-nucleotide exchange factor Sec74 (predicted)	sec74	SPAC26F1.01	2542073	Q10491	---	NP_594894	NM_001020323 /// NM_001020323	---	0006886 // intracellular protein transport // inferred by curator /// 0006887 // exocytosis // not recorded /// 0016192 // vesicle-mediated transport // not recorded /// 0032012 // regulation of ARF protein signal transduction // inferred from electronic annotation /// 0043087 // regulation of GTPase activity // not recorded /// 0043547 // positive regulation of GTPase activity // inferred from e…	0005737 // cytoplasm // inferred from electronic annotation /// 0005829 // cytosol // inferred from direct assay /// 0030428 // cell septum // inferred from electronic annotation /// 0032153 // cell division site // inferred from direct assay /// 0051286 // cell tip // inferred from direct assay	0005085 // guanyl-nucleotide exchange factor activity // inferred from electronic annotation /// 0005086 // ARF guanyl-nucleotide exchange factor activity // not recorded /// 0030695 // GTPase regulator activity // non-traceable author statement	---	IPR000904 // Sec7 domain // 1.7999999999999998E-35 /// IPR001849 // Pleckstrin homology domain // 1.5E-9	This probe set was annotated using the Matching Probes based pipeline to a Entrez Gene identifier using 2 transcripts. // false // Matching Probes // A	"NM_001020323(11),SPAC26F1.01.1(11)"	"NM_001020323 // Schizosaccharomyces pombe 972h- guanyl-nucleotide exchange factor Sec74 (predicted) (sec74), mRNA. // refseq // 11 // --- /// SPAC26F1.01.1 // cdna:known chromosome:ASM294v2:I:5182774:5186191:-1 gene:SPAC26F1.01 transcript:SPAC26F1.01.1 description: guanyl-nucleotide exchange factor Sec74 (predicted) // ensembl // 11 // ---"	---_x000D_
1769472_at	410.847	P	372.181	P	242.635	P	97.1622	P	116.714	P	97.2742	P	104.867	P	122.181	P	146.292	P	Yeast_2 Array	Saccharomyces cerevisiae	6-Oct-14	Affymetrix Proprietary Database	YMR182C	"S. cerevisiae YMR182C /GEN=RGM1 /DB_XREF=GI:6323836 /SEG=NC_001145:-624531,625166 /DEF=Putative transcriptional repressor with proline-rich zinc fingers /NOTE=Rgm1p; go_component: nucleus [goid GO:0005634] [evidence IC] [pmid 1923755]; go_function: RNA polymerase II transcription factor activity [goid GO:0003702] [evidence IDA,ISS] [pmid 1923755]; go_process: negative regulation of transcription…	YMR182C.S1	chrXIII:624530-625166 (-) // 100.0 //	"Putative zinc finger DNA binding transcription factor; contains two N-terminal C2H2 zinc fingers and C-terminal proline rich domain; overproduction impairs cell growth and induces expression of genes involved in monosaccharide catabolism and aldehyde metabolism; regulates expression of of Y' telomeric elements and subtelomeric COS genes; relocalizes to the cytosol in response to hypoxia; RGM1 ha…	RGM1	YMR182C	855220	Q00453	---	NP_013907	NM_001182688	S000004794	"0006351 // transcription, DNA-templated // inferred from electronic annotation /// 0006355 // regulation of transcription, DNA-templated // inferred from electronic annotation /// 0006366 // transcription from RNA polymerase II promoter // inferred from sequence or structural similarity /// 0045944 // positive regulation of transcription from RNA polymerase II promoter // inferred from mutant ph…	0000790 // nuclear chromatin // inferred from direct assay /// 0005634 // nucleus // inferred from direct assay /// 0005634 // nucleus // inferred from electronic annotation /// 0005829 // cytosol // inferred from direct assay	0000981 // sequence-specific DNA binding RNA polymerase II transcription factor activity // inferred from sequence or structural similarity /// 0003676 // nucleic acid binding // inferred from electronic annotation /// 0003677 // DNA binding // inferred from electronic annotation /// 0005515 // protein binding // inferred from physical interaction /// 0043565 // sequence-specific DNA binding // i…	---	"IPR007087 // Zinc finger, C2H2 // 8.9E-6 /// IPR007087 // Zinc finger, C2H2 // 7.7E-5"	This probe set was annotated using the Matching Probes based pipeline to a Entrez Gene identifier using 2 transcripts. // false // Matching Probes // A	"NM_001182688(11),YMR182C(11)"	"NM_001182688 // Saccharomyces cerevisiae S288c Rgm1p (RGM1), mRNA. // refseq // 11 // --- /// YMR182C // cdna:known chromosome:R64-1-1:XIII:624532:625167:-1 gene:YMR182C transcript:YMR182C description: Putative transcriptional repressor with proline-rich zinc fingers\x3b overproduction impairs cell growth // ensembl // 11 // ---"	---_x000D_
1769473_at	2.65915	A	2.69229	A	2.69229	A	2.69229	A	2.69229	A	2.38677	A	3.23232	A	2.69229	A	2.69229	A	Yeast_2 Array	Schizosaccharomyces pombe	6-Oct-14	Affymetrix Proprietary Database	SPAC4A8.09c	S. pombe SPAC4A8.09c /GEN=cwf21 /DEF=involved in mRNA splicing (PMID 11884590)	SPAC4A8.09c.S1	chromosome1|c212:2563910-2564792 (-) // 99.89 //	complexed with Cdc5 protein Cwf21	cwf21	SPAC4A8.09c	2543616	O14161	---	NP_593820	NM_001019250	---	"0006397 // mRNA processing // inferred from electronic annotation /// 0008380 // RNA splicing // inferred from electronic annotation /// 0045292 // mRNA cis splicing, via spliceosome // traceable author statement"	0005634 // nucleus // inferred from direct assay /// 0005681 // spliceosomal complex // inferred from direct assay /// 0005684 // U2-type spliceosomal complex // inferred from direct assay /// 0005737 // cytoplasm // inferred from electronic annotation /// 0044732 // mitotic spindle pole body // inferred from direct assay	---	---	"IPR013170 // mRNA splicing factor, Cwf21 // 8.7E-18"	This probe set was annotated using the Matching Probes based pipeline to a Entrez Gene identifier using 2 transcripts. // false // Matching Probes // A	"NM_001019250(11),SPAC4A8.09c.1"	"NM_001019250 // Schizosaccharomyces pombe 972h- complexed with Cdc5 protein Cwf21 (cwf21), mRNA. // refseq // 11 // --- /// SPAC4A8.09c.1 // cdna:known chromosome:ASM294v2:I:2562477:2564277:-1 gene:SPAC4A8.09c transcript:SPAC4A8.09c.1 description: complexed with Cdc5 protein Cwf21 // ensembl // 11 // ---"	---_x000D_
1769474_at	138.665	P	117.211	P	108.9	P	122.936	P	101.589	P	88.7681	P	159.514	P	120.812	P	161.339	P	Yeast_2 Array	Saccharomyces cerevisiae	6-Oct-14	Affymetrix Proprietary Database	YPL264C	"S. cerevisiae YPL264C /GEN=DIP5 /DB_XREF=GI:6324991 /SEG=NC_001148:-43283,44344 /DEF=Hypothetical ORF /NOTE=Ypl264cp; go_component: integral to membrane [goid GO:0016021] [evidence ISS] [pmid 12524434]; go_function: molecular_function unknown [goid GO:0005554] [evidence ND]; go_process: biological_process unknown [goid GO:0000004] [evidence ND]"	YPL264C.S1	chrXVI:43282-44344 (-) // 100.0 //	Putative membrane protein of unknown function; physically interacts with Hsp82p; YPL264C is not an essential gene	YPL264C	YPL264C	855864	Q08980	---	NP_015059	NM_001184078	S000006185	---	0016020 // membrane // inferred from electronic annotation /// 0016021 // integral component of membrane // inferred from electronic annotation /// 0016021 // integral component of membrane // not recorded	---	---	IPR000620 // Drug/metabolite transporter // 2.4E-11 /// IPR000620 // Drug/metabolite transporter // 3.0E-14	This probe set was annotated using the Matching Probes based pipeline to a Entrez Gene identifier using 2 transcripts. // false // Matching Probes // A	"NM_001184078(11),YPL264C(11)"	"NM_001184078 // Saccharomyces cerevisiae S288c hypothetical protein (YPL264C), mRNA. // refseq // 11 // --- /// YPL264C // cdna:known chromosome:R64-1-1:XVI:43283:44344:-1 gene:YPL264C transcript:YPL264C description: Putative membrane protein of unknown function\x3b physically interacts with Hsp82p\x3b YPL264C is not an essential gene // ensembl // 11 // ---"	---_x000D_
1769475_at	14.0359	A	15.3461	A	15.3461	A	12.2288	A	15.7369	A	15.3461	A	15.5375	A	14.9059	A	15.3461	A	Yeast_2 Array	Schizosaccharomyces pombe	6-Oct-14	Affymetrix Proprietary Database	SPAC17G6.11c	S. pombe SPAC17G6.11c /DEF=beta-glucan synthesis-associated protein (predicted)	SPAC17G6.11c.S1	chromosome1|c212:3608728-3610639 (-) // 100.0 //	glucosidase (predicted)	SPAC17G6.11c	SPAC17G6.11c	2542171	O13789	---	NP_594258	NM_001019681	---	0006078 // (1->6)-beta-D-glucan biosynthetic process // not recorded /// 0030148 // sphingolipid biosynthetic process // not recorded /// 0070880 // fungal-type cell wall beta-glucan biosynthetic process // not recorded	0005783 // endoplasmic reticulum // inferred from direct assay /// 0005789 // endoplasmic reticulum membrane // inferred from electronic annotation /// 0016020 // membrane // inferred from electronic annotation /// 0016021 // integral component of membrane // not recorded	0015926 // glucosidase activity // not recorded	---	"IPR005629 // Beta-glucan synthesis-associated, SKN1 // 2.8E-217"	This probe set was annotated using the Matching Probes based pipeline to a Entrez Gene identifier using 2 transcripts. // false // Matching Probes // A	"NM_001019681(11),SPAC17G6.11c.1"	"NM_001019681 // Schizosaccharomyces pombe 972h- glucosidase (predicted) (SPAC17G6.11c), mRNA. // refseq // 11 // --- /// SPAC17G6.11c.1 // cdna:known chromosome:ASM294v2:I:3607395:3611122:-1 gene:SPAC17G6.11c transcript:SPAC17G6.11c.1 description: glucosidase (predicted) // ensembl // 11 // ---"	---_x000D_
1769476_at	13.1311	A	12.6728	A	13.1481	A	12.346	A	13.2408	A	14.2371	A	15.9445	A	13.2408	A	13.2408	A	Yeast_2 Array	Schizosaccharomyces pombe	6-Oct-14	Affymetrix Proprietary Database	SPAC23G3.01	S. pombe SPAC23G3.01 /GEN=rpb2 /DEF=DNA-directed RNA polymerase (II subunit)	SPAC23G3.01.S1	chromosome1|c212:851575-855246 (+) // 100.0 //	RNA polymerase II complex subunit Rpb2	rpb2	SPAC23G3.01	2541446	Q02061	EC:2.7.7.6	NP_593101	NM_001018498	---	"0006351 // transcription, DNA-templated // inferred from electronic annotation /// 0006366 // transcription from RNA polymerase II promoter // inferred from genetic interaction /// 0031048 // chromatin silencing by small RNA // inferred from mutant phenotype"	"0000775 // chromosome, centromeric region // inferred from direct assay /// 0000790 // nuclear chromatin // inferred by curator /// 0005634 // nucleus // inferred from direct assay /// 0005665 // DNA-directed RNA polymerase II, core complex // inferred from direct assay /// 0005829 // cytosol // inferred from direct assay"	0003677 // DNA binding // inferred from direct assay /// 0003723 // RNA binding // inferred from direct assay /// 0003899 // DNA-directed RNA polymerase activity // inferred from genetic interaction /// 0005515 // protein binding // inferred from physical interaction /// 0016740 // transferase activity // inferred from electronic annotation /// 0016779 // nucleotidyltransferase activity // inferr…	---	"IPR007120 // DNA-directed RNA polymerase, subunit 2, domain 6 // 1.6E-126 /// IPR007641 // RNA polymerase Rpb2, domain 7 // 1.1000000000000001E-27 /// IPR007642 // RNA polymerase Rpb2, domain 2 // 6.9E-55 /// IPR007644 // RNA polymerase, beta subunit, protrusion // 8.999999999999999E-75 /// IPR007645 // RNA polymerase Rpb2, domain 3 // 1.5000000000000002E-22 /// IPR007646 // RNA polymerase Rpb2,…	This probe set was annotated using the Matching Probes based pipeline to a Entrez Gene identifier using 2 transcripts. // false // Matching Probes // A	"NM_001018498(11),SPAC23G3.01.1(11)"	"NM_001018498 // Schizosaccharomyces pombe 972h- RNA polymerase II complex subunit Rpb2 (rpb2), mRNA. // refseq // 11 // --- /// SPAC23G3.01.1 // cdna:known chromosome:ASM294v2:I:850591:854385:1 gene:SPAC23G3.01 transcript:SPAC23G3.01.1 description: RNA polymerase II complex subunit Rpb2 // ensembl // 11 // ---"	---_x000D_
1769477_at	7.61383	A	7.94528	A	8.28388	A	6.79814	A	6.92014	A	7.61383	A	7.61383	A	7.61383	A	8.62732	A	Yeast_2 Array	Schizosaccharomyces pombe	6-Oct-14	Affymetrix Proprietary Database	SPCC5E4.10c	S. pombe SPCC5E4.10c /DEF=sequence orphan	SPCC5E4.10c.S1	chromosome3|p20C8:651621-651994 (-) // 100.0 //	hypothetical protein	SPCC5E4.10c	SPCC5E4.10c	2539376	Q9P7Z6	---	NP_587905	NM_001022897 /// NM_001022897	---	---	0005634 // nucleus // inferred from direct assay /// 0005730 // nucleolus // inferred from direct assay	---	---	---	This probe set was annotated using the Matching Probes based pipeline to a Entrez Gene identifier using 2 transcripts. // false // Matching Probes // A	"NM_001022897(11),SPCC5E4.10c.1"	"NM_001022897 // Schizosaccharomyces pombe 972h- hypothetical protein (SPCC5E4.10c), mRNA. // refseq // 11 // --- /// SPCC5E4.10c.1 // cdna:known chromosome:ASM294v2:III:650897:652710:-1 gene:SPCC5E4.10c transcript:SPCC5E4.10c.1 description: human leukocyte receptor 1 ortholog // ensembl // 11 // ---"	---_x000D_
1769478_at	675.298	P	715.792	P	715.792	P	776.192	P	793.181	P	674.424	P	811.925	P	715.792	P	577.25	P	Yeast_2 Array	Saccharomyces cerevisiae	6-Oct-14	Affymetrix Proprietary Database	YPL199C	"S. cerevisiae YPL199C /GEN=CSM4 /DB_XREF=GI:6325057 /SEG=NC_001148:-172032,172754 /DEF=Hypothetical ORF /NOTE=Ypl199cp; go_component: cytoplasm [goid GO:0005737] [evidence IDA] [pmid 14562095]; go_function: molecular_function unknown [goid GO:0005554] [evidence ND]; go_process: biological_process unknown [goid GO:0000004] [evidence ND]"	YPL199C.S1	chrXVI:172031-172754 (-) // 100.0 //	Putative protein of unknown function; predicted to be palmitoylated	YPL199C	YPL199C	855902	Q08954	---	NP_015125	NM_001184013	S000006120	---	0005737 // cytoplasm // inferred from direct assay /// 0005737 // cytoplasm // inferred from electronic annotation	---	---	IPR002625 // Smr protein/MutS2 C-terminal // 9.5E-16 /// IPR013899 // Domain of unknown function DUF1771 // 1.4E-21	This probe set was annotated using the Matching Probes based pipeline to a Entrez Gene identifier using 2 transcripts. // false // Matching Probes // A	"NM_001184013(11),YPL199C(11)"	"NM_001184013 // Saccharomyces cerevisiae S288c hypothetical protein (YPL199C), mRNA. // refseq // 11 // --- /// YPL199C // cdna:known chromosome:R64-1-1:XVI:172033:172755:-1 gene:YPL199C transcript:YPL199C description: Putative protein of unknown function, predicted to be palmitoylated // ensembl // 11 // ---"	---_x000D_
1769479_at	3.4357	A	3.4357	A	3.8962	A	3.74208	A	3.33966	A	3.47867	A	2.88381	A	3.39338	A	3.74208	A	Yeast_2 Array	Schizosaccharomyces pombe	6-Oct-14	Affymetrix Proprietary Database	SPCC550.04c	S. pombe SPCC550.04c /DEF=phosphatidylinositol-glycan-class c	SPCC550.04c.S1	chromosome3|p20C8:1192836-1193971 (-) // 100.0 //	pig-C (predicted)	gpi2	SPCC550.04c	2539262	O59802	---	NP_588096	NM_001023087 /// NM_001023087	---	0006506 // GPI anchor biosynthetic process // not recorded	0000506 // glycosylphosphatidylinositol-N-acetylglucosaminyltransferase (GPI-GnT) complex // not recorded /// 0005783 // endoplasmic reticulum // inferred from direct assay /// 0005789 // endoplasmic reticulum membrane // inferred from electronic annotation /// 0016020 // membrane // inferred from electronic annotation /// 0016021 // integral component of membrane // inferred from electronic anno…	"0016740 // transferase activity // inferred from electronic annotation /// 0016757 // transferase activity, transferring glycosyl groups // inferred from electronic annotation /// 0017176 // phosphatidylinositol N-acetylglucosaminyltransferase activity // inferred from electronic annotation"	---	IPR009450 // Phosphatidylinositol N-acetylglucosaminyltransferase subunit C // 8.5E-94	This probe set was annotated using the Matching Probes based pipeline to a Entrez Gene identifier using 2 transcripts. // false // Matching Probes // A	"NM_001023087(11),SPCC550.04c.1"	"NM_001023087 // Schizosaccharomyces pombe 972h- pig-C (predicted) (gpi2), mRNA. // refseq // 11 // --- /// SPCC550.04c.1 // cdna:known chromosome:ASM294v2:III:1191599:1193243:-1 gene:SPCC550.04c transcript:SPCC550.04c.1 description: pig-C (predicted) // ensembl // 11 // ---"	---_x000D_
1769480_at	21.1296	A	20.6332	A	23.831	A	20.6332	A	21.0159	A	20.6332	A	24.8894	A	20.6332	A	18.7364	A	Yeast_2 Array	Schizosaccharomyces pombe	6-Oct-14	Affymetrix Proprietary Database	SPBC530.15c	S. pombe SPBC530.15c /DEF=unknown specificity	SPBC530.15c.S1	chromosome2|c1348:829990-831541 (-) // 100.0 //	spermidine family transporter (predicted)	SPBC530.15c	SPBC530.15c	2540262	O74829	---	NP_595328	NM_001021235	---	0000296 // spermine transport // not recorded /// 0006810 // transport // inferred from electronic annotation /// 0015846 // polyamine transport // not recorded /// 0015848 // spermidine transport // not recorded /// 0034220 // ion transmembrane transport // not recorded /// 0055085 // transmembrane transport // inferred from electronic annotation /// 1902047 // polyamine transmembrane transport …	0005886 // plasma membrane // not recorded /// 0016020 // membrane // inferred from electronic annotation /// 0016021 // integral component of membrane // inferred from electronic annotation	0000297 // spermine transmembrane transporter activity // not recorded /// 0015606 // spermidine transmembrane transporter activity // not recorded	---	IPR011701 // Major facilitator superfamily // 7.099999999999999E-38	This probe set was annotated using the Matching Probes based pipeline to a Entrez Gene identifier using 2 transcripts. // false // Matching Probes // A	"NM_001021235(11),SPBC530.15c.1"	"NM_001021235 // Schizosaccharomyces pombe 972h- spermidine family transporter (predicted) (SPBC530.15c), mRNA. // refseq // 11 // --- /// SPBC530.15c.1 // cdna:known chromosome:ASM294v2:II:828602:832553:-1 gene:SPBC530.15c transcript:SPBC530.15c.1 description: spermidine family transporter (predicted) // ensembl // 11 // ---"	---_x000D_
1769481_at	717.877	P	701.532	P	431.403	P	611.903	P	685.292	P	483.737	P	782.992	P	753.795	P	685.292	P	Yeast_2 Array	Saccharomyces cerevisiae	6-Oct-14	Affymetrix Proprietary Database	YGR080W	"S. cerevisiae YGR080W /GEN=TWF1 /DB_XREF=GI:6321517 /SEG=NC_001139:+642012,643010 /DEF=Twinfilin A is a member of a conserved family of actin monomer sequestering proteins. TWF1 is comprised almost entirely of two tandem repeats, each having sequence homology with cofilin (COF1). /NOTE=Twf1p; go_component: actin cortical patch (sensu Fungi) [goid GO:0030479] [evidence IDA] [pmid 10652251]; go_fu…	YGR080W.S1	chrVII:642013-643012 (+) // 100.0 //	"Twinfilin; highly conserved actin monomer-sequestering protein involved in regulation of the cortical actin cytoskeleton; coordinates actin filament severing and monomer sequestering at sites of rapid actin turnover; composed of two cofilin-like regions, localizes actin monomers to sites of rapid filament assembly"	TWF1	YGR080W	852971	P53250	---	NP_011594	NM_001181209	S000003312	0007015 // actin filament organization // inferred from direct assay /// 0007015 // actin filament organization // inferred from mutant phenotype /// 0030042 // actin filament depolymerization // inferred from direct assay /// 0030837 // negative regulation of actin filament polymerization // inferred from electronic annotation /// 0042989 // sequestering of actin monomers // inferred from direct…	0005622 // intracellular // inferred from electronic annotation /// 0005737 // cytoplasm // inferred from electronic annotation /// 0005856 // cytoskeleton // inferred from electronic annotation /// 0030479 // actin cortical patch // traceable author statement /// 0043332 // mating projection tip // inferred from direct assay	0003779 // actin binding // inferred from electronic annotation /// 0003785 // actin monomer binding // inferred from direct assay /// 0051015 // actin filament binding // inferred from direct assay	---	IPR002108 // Actin-depolymerising factor homology domain // 6.400000000000001E-23 /// IPR002108 // Actin-depolymerising factor homology domain // 4.4E-22	This probe set was annotated using the Matching Probes based pipeline to a Entrez Gene identifier using 2 transcripts. // false // Matching Probes // A	"NM_001181209(11),YGR080W(11)"	"NM_001181209 // Saccharomyces cerevisiae S288c Twf1p (TWF1), mRNA. // refseq // 11 // --- /// YGR080W // cdna:known chromosome:R64-1-1:VII:642010:643008:1 gene:YGR080W transcript:YGR080W description: Twinfilin, highly conserved actin monomer-sequestering protein involved in regulation of the cortical actin cytoskeleton, composed of two cofilin-like regions, localizes actin monomers to sites of r…	---_x000D_
1769482_at	38.3937	P	38.4152	P	24.346	P	32.2919	P	32.2919	P	32.2919	P	29.0361	P	32.2919	P	22.3572	P	Yeast_2 Array	Saccharomyces cerevisiae	6-Oct-14	Affymetrix Proprietary Database	YLR125W	"S. cerevisiae YLR125W /GEN=YPS3 /DB_XREF=GI:6323154 /SEG=NC_001144:+393485,393895 /DEF=Hypothetical ORF /NOTE=Ylr125wp; go_component: cellular_component unknown [goid GO:0008372] [evidence ND]; go_function: molecular_function unknown [goid GO:0005554] [evidence ND]; go_process: biological_process unknown [goid GO:0000004] [evidence ND]"	YLR125W.S1	chrXII:393484-393895 (+) // 100.0 //	Putative protein of unknown function; mutant has decreased Ty3 transposition; YLR125W is not an essential gene	YLR125W	YLR125W	850816	Q12138	---	NP_013226	NM_001182012	S000004115	---	---	---	---	---	This probe set was annotated using the Matching Probes based pipeline to a Entrez Gene identifier using 2 transcripts. // false // Matching Probes // A	"NM_001182012(11),YLR125W(11)"	"NM_001182012 // Saccharomyces cerevisiae S288c hypothetical protein (YLR125W), mRNA. // refseq // 11 // --- /// YLR125W // cdna:known chromosome:R64-1-1:XII:393484:393894:1 gene:YLR125W transcript:YLR125W description: Putative protein of unknown function\x3b mutant has decreased Ty3 transposition\x3b YLR125W is not an essential gene // ensembl // 11 // ---"	---_x000D_
1769483_at	9.26146	A	8.62761	A	10.6596	A	8.63338	A	8.61336	A	9.96451	A	8.54642	A	9.87502	A	8.94476	A	Yeast_2 Array	Schizosaccharomyces pombe	6-Oct-14	Affymetrix Proprietary Database	SPAC4D7.07c	S. pombe SPAC4D7.07c /DEF=sequence orphan	SPAC4D7.07c.S1	chromosome1|c212:5362806-5364609 (-) // 100.0 //	sequence orphan	SPAC4D7.07c	SPAC4D7.07c	2543524	O14173	---	NP_594960	NM_001020391	---	---	0005783 // endoplasmic reticulum // inferred from direct assay /// 0005789 // endoplasmic reticulum membrane // inferred from electronic annotation /// 0016020 // membrane // inferred from electronic annotation /// 0016021 // integral component of membrane // inferred from electronic annotation	---	---	---	This probe set was annotated using the Matching Probes based pipeline to a Entrez Gene identifier using 2 transcripts. // false // Matching Probes // A	"NM_001020391(11),SPAC4D7.07c.1"	"NM_001020391 // Schizosaccharomyces pombe 972h- sequence orphan (SPAC4D7.07c), mRNA. // refseq // 11 // --- /// SPAC4D7.07c.1 // cdna:known chromosome:ASM294v2:I:5361612:5364085:-1 gene:SPAC4D7.07c transcript:SPAC4D7.07c.1 description: sequence orphan // ensembl // 11 // ---"	---_x000D_
1769484_at	403.487	P	410.514	P	275.574	P	553.224	P	522.845	P	351.516	P	498.888	P	618.778	P	373.139	P	Yeast_2 Array	Saccharomyces cerevisiae	6-Oct-14	Affymetrix Proprietary Database	YNL292W	"S. cerevisiae YNL292W /GEN=PUS4 /DB_XREF=GI:6324037 /SEG=NC_001146:+82804,84015 /DEF=catalyzes formation of Psi55 (modified uridine) in mitochondrial and cytoplasmic tRNAs /NOTE=Pus4p; go_component: mitochondrion [goid GO:0005739] [evidence IMP] [pmid 9358157]; go_component: nucleus [goid GO:0005634] [evidence IMP] [pmid 9358157]; go_function: pseudouridylate synthase activity [goid GO:0004730] …	YNL292W.S1	chrXIV:82805-84017 (+) // 100.0 //	"Pseudouridine synthase; catalyzes only the formation of pseudouridine-55 (Psi55), a highly conserved tRNA modification, in mitochondrial and cytoplasmic tRNAs; PUS4 overexpression leads to translational derepression of GCN4 (Gcd- phenotype)"	PUS4	YNL292W	855424	P48567	EC:4.2.1.70 /// EC:5.4.99.25	NP_014107	NM_001183130	S000005236	0001522 // pseudouridine synthesis // inferred from electronic annotation /// 0006396 // RNA processing // inferred from electronic annotation /// 0006400 // tRNA modification // inferred from direct assay /// 0008033 // tRNA processing // inferred from electronic annotation /// 0009451 // RNA modification // inferred from electronic annotation	0005634 // nucleus // inferred from electronic annotation /// 0005634 // nucleus // inferred from mutant phenotype /// 0005739 // mitochondrion // inferred from electronic annotation /// 0005739 // mitochondrion // inferred from mutant phenotype	0003723 // RNA binding // inferred from electronic annotation /// 0009982 // pseudouridine synthase activity // inferred from direct assay /// 0009982 // pseudouridine synthase activity // inferred from electronic annotation /// 0009982 // pseudouridine synthase activity // inferred from genetic interaction /// 0016853 // isomerase activity // inferred from electronic annotation	---	IPR002501 // Pseudouridine synthase II // 3.2E-39	This probe set was annotated using the Matching Probes based pipeline to a Entrez Gene identifier using 2 transcripts. // false // Matching Probes // A	"NM_001183130(11),YNL292W(11)"	"NM_001183130 // Saccharomyces cerevisiae S288c pseudouridine synthase PUS4 (PUS4), mRNA. // refseq // 11 // --- /// YNL292W // cdna:known chromosome:R64-1-1:XIV:82806:84017:1 gene:YNL292W transcript:YNL292W description: Pseudouridine synthase, catalyzes only the formation of pseudouridine-55 (Psi55), a highly conserved tRNA modification, in mitochondrial and cytoplasmic tRNAs\x3b PUS4 overexpres…	---_x000D_
1769485_s_at	27.2576	P	48.3469	P	37.4453	P	104.026	P	108.609	P	72.6808	P	6.84738	A	7.69436	A	6.27093	A	Yeast_2 Array	Saccharomyces cerevisiae	6-Oct-14	Affymetrix Proprietary Database	YAR033W	"S. cerevisiae YAR033W /GEN=MST28 /DB_XREF=GI:6319336 /SEG=NC_001133:+188103,188807 /DEF=Putative integral membrane protein, involved in vesicle formation; forms complex with Mst27p; member of DUP240 gene family; binds COPI and COPII vesicles /NOTE=Mst28p; go_component: Golgi apparatus [goid GO:0005794] [evidence IPI] [pmid 12925749]; go_component: endoplasmic reticulum [goid GO:0005783] [evidenc…	YAR033W.S1	chrI:188100-188805 (+) // 100.0 // /// chrVII:403689-404394 (+) // 97.87 //	"Putative integral membrane protein, involved in vesicle formation; forms complex with Mst27p; member of DUP240 gene family; binds COPI and COPII vesicles; MST28 has a paralog, MST27, that arose from a segmental duplication /// Putative integral membrane protein, involved in vesicle formation; forms complex with Mst27p; member of DUP240 gene family; binds COPI and COPII vesicles; MST28 has a para…	MST27 /// MST28	YAR033W /// YGL051W	851284 /// 852830	P39552 /// P53176 /// E9P8L8 /// E9P8L3 /// E9P8L2 /// E9P8J2 /// Q687A9 /// E9P8J9	---	NP_009419 /// NP_011464	NM_001178225 /// NM_001180916	S000000079 /// S000003019	0006810 // transport // inferred from electronic annotation /// 0015031 // protein transport // inferred from electronic annotation /// 0016050 // vesicle organization // inferred from genetic interaction /// 0016050 // vesicle organization // inferred from physical interaction /// 0016192 // vesicle-mediated transport // inferred from electronic annotation	0005783 // endoplasmic reticulum // inferred from electronic annotation /// 0005783 // endoplasmic reticulum // inferred from mutant phenotype /// 0005783 // endoplasmic reticulum // inferred from physical interaction /// 0005783 // endoplasmic reticulum // inferred from direct assay /// 0005794 // Golgi apparatus // inferred from electronic annotation /// 0005794 // Golgi apparatus // inferred f…	0005515 // protein binding // inferred from physical interaction	---	IPR001142 // Yeast membrane protein DUP // 2.2E-34 /// IPR001142 // Yeast membrane protein DUP // 1.7E-34	This probe set was annotated using the Matching Probes based pipeline to a Entrez Gene identifier using 4 transcripts. // true // Matching Probes // A	"NM_001178225(11),NM_001180916(11),YAR033W(11),YGL051W(11)"	"NM_001178225 // Saccharomyces cerevisiae S288c Mst28p (MST28), mRNA. // refseq // 11 // --- /// NM_001180916 // Saccharomyces cerevisiae S288c Mst27p (MST27), mRNA. // refseq // 11 // --- /// YAR033W // cdna:known chromosome:R64-1-1:I:188107:188811:1 gene:YAR033W transcript:YAR033W description: Putative integral membrane protein, involved in vesicle formation\x3b forms complex with Mst27p\x3b me…	---_x000D_
1769486_at	4.91063	A	4.91063	A	4.3907	A	4.91063	A	4.91063	A	4.91063	A	4.91063	A	5.23595	A	4.78867	A	Yeast_2 Array	Schizosaccharomyces pombe	6-Oct-14	Affymetrix Proprietary Database	SPAC1F3.07c	S. pombe SPAC1F3.07c /DEF=sequence orphan	SPAC1F3.07c.S1	chromosome1|c212:632455-633741 (-) // 100.0 //	RSC complex subunit Rsc58	rsc58	SPAC1F3.07c	2541419	Q10412	---	NP_593010	NM_001018409	---	"0000122 // negative regulation of transcription from RNA polymerase II promoter // inferred from expression pattern /// 0006338 // chromatin remodeling // not recorded /// 0006351 // transcription, DNA-templated // inferred from electronic annotation /// 0006355 // regulation of transcription, DNA-templated // inferred from electronic annotation /// 0016568 // chromatin modification // inferred …	0000790 // nuclear chromatin // inferred by curator /// 0005634 // nucleus // inferred from direct assay /// 0005737 // cytoplasm // inferred from electronic annotation /// 0005829 // cytosol // inferred from direct assay /// 0016586 // RSC complex // inferred from direct assay	---	---	---	This probe set was annotated using the Matching Probes based pipeline to a Entrez Gene identifier using 2 transcripts. // false // Matching Probes // A	"NM_001018409(11),SPAC1F3.07c.1"	"NM_001018409 // Schizosaccharomyces pombe 972h- RSC complex subunit Rsc58 (rsc58), mRNA. // refseq // 11 // --- /// SPAC1F3.07c.1 // cdna:known chromosome:ASM294v2:I:631511:633102:-1 gene:SPAC1F3.07c transcript:SPAC1F3.07c.1 description: RSC complex subunit Rsc58 // ensembl // 11 // ---"	---_x000D_
1769487_at	942.75	P	863.736	P	649.296	P	686.736	P	752.145	P	530.523	P	686.736	P	693.571	P	560.898	P	Yeast_2 Array	Saccharomyces cerevisiae	6-Oct-14	Affymetrix Proprietary Database	YKL063C	"S. cerevisiae YKL063C /GEN=MNR2 /DB_XREF=GI:6322787 /SEG=NC_001143:-320660,321163 /DEF=Hypothetical ORF /NOTE=Ykl063cp; go_component: Golgi apparatus [goid GO:0005794] [evidence IDA] [pmid 14562095]; go_function: molecular_function unknown [goid GO:0005554] [evidence ND]; go_process: biological_process unknown [goid GO:0000004] [evidence ND]"	YKL063C.S1	chrXI:320658-321162 (-) // 100.0 //	Putative protein of unknown function; green fluorescent protein (GFP)-fusion protein localizes to the Golgi	YKL063C	YKL063C	853802	P35725	---	NP_012860	NM_001179629	S000001546	---	0005794 // Golgi apparatus // inferred from direct assay	---	---	---	This probe set was annotated using the Matching Probes based pipeline to a Entrez Gene identifier using 2 transcripts. // false // Matching Probes // A	"NM_001179629(11),YKL063C(11)"	"NM_001179629 // Saccharomyces cerevisiae S288c hypothetical protein (YKL063C), mRNA. // refseq // 11 // --- /// YKL063C // cdna:known chromosome:R64-1-1:XI:321015:321518:-1 gene:YKL063C transcript:YKL063C description: Putative protein of unknown function\x3b green fluorescent protein (GFP)-fusion protein localizes to the Golgi // ensembl // 11 // ---"	---_x000D_
1769488_at	10.1452	A	9.28868	A	10.028	A	12.9047	A	14.7379	A	11.4856	A	11.5218	A	11.738	A	10.8397	A	Yeast_2 Array	Schizosaccharomyces pombe	6-Oct-14	Affymetrix Proprietary Database	SPBC17G9.13c	S. pombe SPBC17G9.13c /DEF=sequence orphan	SPBC17G9.13c.S1	chromosome2|c1348:2198383-2199337 (-) // 100.0 //	conserved fungal mitochondrial protein	SPBC17G9.13c	SPBC17G9.13c	2539657	Q9UUD9	---	NP_595902	NM_001021809	---	---	0005739 // mitochondrion // inferred from direct assay	---	---	---	This probe set was annotated using the Matching Probes based pipeline to a Entrez Gene identifier using 2 transcripts. // false // Matching Probes // A	"NM_001021809(11),SPBC17G9.13c.1"	"NM_001021809 // Schizosaccharomyces pombe 972h- conserved fungal mitochondrial protein (SPBC17G9.13c), mRNA. // refseq // 11 // --- /// SPBC17G9.13c.1 // cdna:known chromosome:ASM294v2:II:2196424:2197987:-1 gene:SPBC17G9.13c transcript:SPBC17G9.13c.1 description: conserved fungal mitochondrial protein // ensembl // 11 // ---"	---_x000D_
1769489_at	8.7887	A	9.26146	A	7.31597	A	9.99971	A	11.3894	A	8.99494	A	9.56097	A	8.99494	A	7.83542	A	Yeast_2 Array	Schizosaccharomyces pombe	6-Oct-14	Affymetrix Proprietary Database	SPCC1020.04c	"S. pombe SPCC1020.04c /GEN=rpb6 /DEF=DNA-directed RNA polymerase (I, II, and III subunit)"	SPCC1020.04c.S1	chromosome3|p20C8:783100-783747 (+) // 100.0 //	"DNA-directed RNA polymerase I, II and III subunit Rpb6"	rpb6	SPCC1020.04c	2539083	P36595	---	NP_587956	NM_001022947	---	"0006351 // transcription, DNA-templated // inferred from electronic annotation /// 0006354 // DNA-templated transcription, elongation // traceable author statement /// 0006360 // transcription from RNA polymerase I promoter // inferred by curator /// 0006366 // transcription from RNA polymerase II promoter // inferred by curator /// 0006383 // transcription from RNA polymerase III promoter // in…	"0005634 // nucleus // inferred from direct assay /// 0005665 // DNA-directed RNA polymerase II, core complex // inferred from genetic interaction /// 0005666 // DNA-directed RNA polymerase III complex // inferred from genetic interaction /// 0005736 // DNA-directed RNA polymerase I complex // inferred from genetic interaction /// 0005829 // cytosol // inferred from direct assay"	0003677 // DNA binding // inferred from electronic annotation /// 0003899 // DNA-directed RNA polymerase activity // inferred from genetic interaction	---	"IPR006110 // RNA polymerase, subunit omega/K/RPB6 // 2.6999999999999997E-24"	This probe set was annotated using the Matching Probes based pipeline to a Entrez Gene identifier using 2 transcripts. // false // Matching Probes // A	"NM_001022947(11),SPCC1020.04c.1"	"NM_001022947 // Schizosaccharomyces pombe 972h- DNA-directed RNA polymerase I, II and III subunit Rpb6 (rpb6), mRNA. // refseq // 11 // --- /// SPCC1020.04c.1 // cdna:known chromosome:ASM294v2:III:783023:784077:1 gene:SPCC1020.04c transcript:SPCC1020.04c.1 description: DNA-directed RNA polymerase I, II and III subunit Rpb6 // ensembl // 11 // ---"	---_x000D_
1769490_at	5.52996	A	4.4822	A	4.67076	A	5.52996	A	5.80642	A	5.14264	A	5.95899	A	6.2993	A	6.65768	A	Yeast_2 Array	Schizosaccharomyces pombe	6-Oct-14	Affymetrix Proprietary Database	SPBC1683.07	S. pombe SPBC1683.07 /DEF=alpha-glucosidase (predicted)	SPBC1683.07.S1	chromosome2|c1348:154461-156201 (+) // 100.0 //	maltase alpha-glucosidase Mal1	mal1	SPBC1683.07	2539976	Q9P6J3	EC:3.2.1.20	NP_595063	NM_001020969	---	0000023 // maltose metabolic process // inferred from electronic annotation /// 0005975 // carbohydrate metabolic process // inferred from electronic annotation /// 0008152 // metabolic process // inferred from electronic annotation /// 0044247 // cellular polysaccharide catabolic process // inferred by curator /// 0046379 // extracellular polysaccharide metabolic process // inferred by curator	0005634 // nucleus // inferred from direct assay /// 0005829 // cytosol // inferred from direct assay /// 0009986 // cell surface // inferred by curator	"0003824 // catalytic activity // inferred from electronic annotation /// 0004558 // alpha-glucosidase activity // inferred from electronic annotation /// 0004575 // sucrose alpha-glucosidase activity // inferred from direct assay /// 0016787 // hydrolase activity // inferred from electronic annotation /// 0016798 // hydrolase activity, acting on glycosyl bonds // inferred from electronic annotat…	---	"IPR006047 // Glycosyl hydrolase, family 13, catalytic domain // 3.3E-95"	This probe set was annotated using the Matching Probes based pipeline to a Entrez Gene identifier using 2 transcripts. // false // Matching Probes // A	"NM_001020969(11),SPBC1683.07.1(11)"	"NM_001020969 // Schizosaccharomyces pombe 972h- maltase alpha-glucosidase Mal1 (mal1), mRNA. // refseq // 11 // --- /// SPBC1683.07.1 // cdna:known chromosome:ASM294v2:II:151490:155630:1 gene:SPBC1683.07 transcript:SPBC1683.07.1 description: maltase alpha-glucosidase Mal1 // ensembl // 11 // ---"	SPNCRNA.1318.1 // ensembl // 11 // Negative Strand Matching Probes_x000D_
1769491_at	15.4724	P	15.8885	P	17.0984	P	17.8924	A	18.1389	P	15.9811	A	20.1808	P	18.9423	P	17.8924	A	Yeast_2 Array	Schizosaccharomyces pombe	6-Oct-14	Affymetrix Proprietary Database	SPBC17G9.06c	S. pombe SPBC17G9.06c /DEF=acetyltransferase (predicted)	SPBC17G9.06c.S1	chromosome2|c1348:2181287-2182292 (-) // 100.0 //	siderophore-iron biosynthesis protein (predicted)	SPBC17G9.06c	SPBC17G9.06c	2540177	Q9UUE3	---	NP_595895	NM_001021802	---	0019290 // siderophore biosynthetic process // not recorded	0005634 // nucleus // inferred from direct assay /// 0005737 // cytoplasm // inferred from electronic annotation /// 0005829 // cytosol // inferred from direct assay	"0016740 // transferase activity // inferred from electronic annotation /// 0016746 // transferase activity, transferring acyl groups // inferred from electronic annotation"	---	---	This probe set was annotated using the Matching Probes based pipeline to a Entrez Gene identifier using 2 transcripts. // false // Matching Probes // A	"NM_001021802(11),SPBC17G9.06c.1"	"NM_001021802 // Schizosaccharomyces pombe 972h- siderophore-iron biosynthesis protein (predicted) (SPBC17G9.06c), mRNA. // refseq // 11 // --- /// SPBC17G9.06c.1 // cdna:known chromosome:ASM294v2:II:2179341:2180791:-1 gene:SPBC17G9.06c transcript:SPBC17G9.06c.1 description: siderophore-iron biosynthesis protein (predicted) // ensembl // 11 // ---"	---_x000D_
1769492_at	9.26146	A	8.35237	A	9.26146	A	8.74299	A	9.9131	A	11.2089	A	10.0753	A	9.46885	A	9.26146	A	Yeast_2 Array	Schizosaccharomyces pombe	6-Oct-14	Affymetrix Proprietary Database	SPAC17A5.10	S. pombe SPAC17A5.10 /DEF=conserved fungal protein	SPAC17A5.10.S1	chromosome1|c212:1771090-1771765 (+) // 100.0 //	conserved fungal protein	SPAC17A5.10	SPAC17A5.10	2542245	O13772	---	NP_593478	NM_001018911	---	---	0005737 // cytoplasm // inferred from direct assay	---	---	---	This probe set was annotated using the Matching Probes based pipeline to a Entrez Gene identifier using 2 transcripts. // false // Matching Probes // A	"NM_001018911(11),SPAC17A5.10.1(11)"	"NM_001018911 // Schizosaccharomyces pombe 972h- conserved fungal protein (SPAC17A5.10), mRNA. // refseq // 11 // --- /// SPAC17A5.10.1 // cdna:known chromosome:ASM294v2:I:1770119:1772023:1 gene:SPAC17A5.10 transcript:SPAC17A5.10.1 description: conserved fungal protein // ensembl // 11 // ---"	---_x000D_
1769493_at	3.28643	A	3.28643	A	3.28643	A	3.32865	A	3.80152	A	3.24936	A	3.28643	A	3.40906	A	3.11591	A	Yeast_2 Array	Schizosaccharomyces pombe	6-Oct-14	Affymetrix Proprietary Database	SPAC19B12.05c	S. pombe SPAC19B12.05c /GEN=fcp1 /DEF=CTD phosphatase (PMID 11839823)	SPAC19B12.05c.S1	chromosome1|c212:4891941-4894404 (-) // 100.0 //	CTD phosphatase Fcp1	fcp1	SPAC19B12.05c	2542225	Q9P376	EC:3.1.3.3	NP_594768	NM_001020195	---	0006357 // regulation of transcription from RNA polymerase II promoter // not recorded /// 0006470 // protein dephosphorylation // inferred from direct assay /// 0006995 // cellular response to nitrogen starvation // inferred from mutant phenotype /// 0032465 // regulation of cytokinesis // inferred from mutant phenotype /// 0043623 // cellular protein complex assembly // inferred from mutant phe…	0005634 // nucleus // inferred from direct assay /// 0005634 // nucleus // inferred from physical interaction	0004721 // phosphoprotein phosphatase activity // inferred from electronic annotation /// 0005515 // protein binding // inferred from physical interaction /// 0008420 // CTD phosphatase activity // inferred from direct assay /// 0016787 // hydrolase activity // inferred from electronic annotation /// 0046872 // metal ion binding // inferred from electronic annotation	---	IPR001357 // BRCT domain // 1.8E-9 /// IPR004274 // NLI interacting factor // 8.7E-27	This probe set was annotated using the Matching Probes based pipeline to a Entrez Gene identifier using 2 transcripts. // false // Matching Probes // A	"NM_001020195(11),SPAC19B12.05c.1"	"NM_001020195 // Schizosaccharomyces pombe 972h- CTD phosphatase Fcp1 (fcp1), mRNA. // refseq // 11 // --- /// SPAC19B12.05c.1 // cdna:known chromosome:ASM294v2:I:4890740:4893805:-1 gene:SPAC19B12.05c transcript:SPAC19B12.05c.1 description: CTD phosphatase Fcp1 // ensembl // 11 // ---"	---_x000D_
1769494_at	4.25554	A	4.38074	A	4.10765	A	4.31817	A	4.14545	A	4.26076	A	4.00755	A	4.65628	A	4.85888	A	Yeast_2 Array	Schizosaccharomyces pombe	6-Oct-14	Affymetrix Proprietary Database	SPBC26H8.02c	S. pombe SPBC26H8.02c /GEN=sec9 /DEF=SNARE (predicted)	SPBC26H8.02c.S1	chromosome2|c1348:3944284-3945544 (-) // 100.0 //	protein transport protein	sec9	SPBC26H8.02c	2540623	O74786	---	NP_596643	NM_001022565 /// NM_001022565	---	0006810 // transport // inferred from electronic annotation /// 0006886 // intracellular protein transport // non-traceable author statement /// 0006893 // Golgi to plasma membrane transport // not recorded /// 0006906 // vesicle fusion // not recorded /// 0015031 // protein transport // inferred from electronic annotation /// 0030437 // ascospore formation // inferred from mutant phenotype /// 0…	0005628 // prospore membrane // not recorded	0005484 // SNAP receptor activity // not recorded	---	---	This probe set was annotated using the Matching Probes based pipeline to a Entrez Gene identifier using 2 transcripts. // false // Matching Probes // A	"NM_001022565(11),SPBC26H8.02c.1"	"NM_001022565 // Schizosaccharomyces pombe 972h- protein transport protein (sec9), mRNA. // refseq // 11 // --- /// SPBC26H8.02c.1 // cdna:known chromosome:ASM294v2:II:3941984:3944032:-1 gene:SPBC26H8.02c transcript:SPBC26H8.02c.1 description: SNAP-25 homologue, t-SNARE component Sec9 // ensembl // 11 // ---"	---_x000D_
1769495_at	299.944	P	300.736	P	239.06	P	539.337	P	466.029	P	300.019	P	536.134	P	385.959	P	392.28	P	Yeast_2 Array	Saccharomyces cerevisiae	6-Oct-14	Affymetrix Proprietary Database	YIL010W	"S. cerevisiae YIL010W /GEN=DOT5 /DB_XREF=GI:6322180 /SEG=NC_001141:+334879,335526 /DEF=Nuclear thiol peroxidase which functions as an alkyl-hydroperoxide reductase during post-diauxic growth /NOTE=Dot5p; go_component: nucleus [goid GO:0005634] [evidence IDA,ISS] [pmid 2408019]; go_function: thioredoxin peroxidase activity [goid GO:0008379] [evidence IDA,IMP,ISS] [pmid 10681558]; go_process: regu…	YIL010W.S1	chrIX:334878-335526 (+) // 100.0 //	Nuclear thiol peroxidase; functions as an alkyl-hydroperoxide reductase during post-diauxic growth	DOT5	YIL010W	854805	P40553	EC:1.11.1.15	NP_012255	NM_001179360	S000001272	"0006351 // transcription, DNA-templated // inferred from electronic annotation /// 0006355 // regulation of transcription, DNA-templated // inferred from electronic annotation /// 0034599 // cellular response to oxidative stress // inferred from genetic interaction /// 0045454 // cell redox homeostasis // inferred from direct assay /// 0045454 // cell redox homeostasis // inferred from mutant ph…	"0000781 // chromosome, telomeric region // inferred from electronic annotation /// 0005634 // nucleus // inferred from direct assay /// 0005634 // nucleus // inferred from electronic annotation /// 0005634 // nucleus // inferred from sequence or structural similarity /// 0005694 // chromosome // inferred from electronic annotation"	0004601 // peroxidase activity // inferred from electronic annotation /// 0008379 // thioredoxin peroxidase activity // inferred from direct assay /// 0008379 // thioredoxin peroxidase activity // inferred from mutant phenotype /// 0008379 // thioredoxin peroxidase activity // inferred from sequence or structural similarity /// 0016209 // antioxidant activity // inferred from electronic annotatio…	---	IPR000866 // Alkyl hydroperoxide reductase subunit C/ Thiol specific antioxidant // 4.2E-27	This probe set was annotated using the Matching Probes based pipeline to a Entrez Gene identifier using 2 transcripts. // false // Matching Probes // A	"NM_001179360(11),YIL010W(11)"	"NM_001179360 // Saccharomyces cerevisiae S288c Dot5p (DOT5), mRNA. // refseq // 11 // --- /// YIL010W // cdna:known chromosome:R64-1-1:IX:334882:335529:1 gene:YIL010W transcript:YIL010W description: Nuclear thiol peroxidase which functions as an alkyl-hydroperoxide reductase during post-diauxic growth // ensembl // 11 // ---"	---_x000D_
1769496_at	2.85399	A	2.81779	A	2.44854	A	2.85399	A	2.69229	A	2.69229	A	2.81779	A	2.69229	A	2.41814	A	Yeast_2 Array	Schizosaccharomyces pombe	6-Oct-14	Affymetrix Proprietary Database	SPAC1A6.11	S. pombe SPAC1A6.11 /DEF=dubious	SPAC1A6.11.S1	chromosome1|c212:1074433-1074754 (+) // 100.0 //	hypothetical protein	SPAC1A6.11	SPAC1A6.11	2542238	Q9C114	---	NP_593195	NM_001018591 /// NM_001018591	---	---	---	---	---	---	This probe set was annotated using the Matching Probes based pipeline to a Entrez Gene identifier using 2 transcripts. // false // Matching Probes // A	"NM_001018591(11),SPAC1A6.11.1(11)"	"NM_001018591 // Schizosaccharomyces pombe 972h- hypothetical protein (SPAC1A6.11), mRNA. // refseq // 11 // --- /// SPAC1A6.11.1 // cdna:known chromosome:ASM294v2:I:1073171:1074075:1 gene:SPAC1A6.11 transcript:SPAC1A6.11.1 description: dubious // ensembl // 11 // ---"	---_x000D_
1769497_at	6.18294	A	6.96477	A	7.53357	A	7.71413	A	7.58264	A	7.61383	A	6.14637	A	6.96477	A	6.55522	A	Yeast_2 Array	Schizosaccharomyces pombe	6-Oct-14	Affymetrix Proprietary Database	SPBC3D6.11c	S. pombe SPBC3D6.11c /GEN=slx8 /DEF=zinc finger protein	SPBC3D6.11c.S1	chromosome2|c1348:1290050-1290860 (-) // 100.0 //	SUMO-targeted ubiquitin-protein ligase E3 Slx8 (predicted)	slx8	SPBC3D6.11c	2540618	P87176	---	NP_595523	NM_001021432	---	0006310 // DNA recombination // inferred from genetic interaction /// 0016567 // protein ubiquitination // inferred from direct assay /// 0033234 // negative regulation of protein sumoylation // inferred from mutant phenotype /// 0044773 // mitotic DNA damage checkpoint // inferred from mutant phenotype	0005634 // nucleus // inferred from direct assay /// 0033768 // SUMO-targeted ubiquitin ligase complex // inferred from physical interaction	0004842 // ubiquitin-protein transferase activity // inferred from direct assay /// 0005515 // protein binding // inferred from physical interaction /// 0008270 // zinc ion binding // inferred from electronic annotation /// 0016874 // ligase activity // inferred from electronic annotation /// 0046872 // metal ion binding // inferred from electronic annotation	---	---	This probe set was annotated using the Matching Probes based pipeline to a Entrez Gene identifier using 2 transcripts. // false // Matching Probes // A	"NM_001021432(11),SPBC3D6.11c.1"	"NM_001021432 // Schizosaccharomyces pombe 972h- SUMO-targeted ubiquitin-protein ligase E3 Slx8 (predicted) (slx8), mRNA. // refseq // 11 // --- /// SPBC3D6.11c.1 // cdna:known chromosome:ASM294v2:II:1288188:1290276:-1 gene:SPBC3D6.11c transcript:SPBC3D6.11c.1 description: SUMO-targeted ubiquitin-protein ligase E3 Slx8 // ensembl // 11 // ---"	NM_001021431 // refseq // 11 // Negative Strand Matching Probes /// SPBC3D6.10.1 // ensembl // 11 // Negative Strand Matching Probes_x000D_
1769498_at	3.64765	A	3.97474	A	3.49179	A	4.26424	A	4.50652	A	4.43274	A	3.79972	A	3.74571	A	3.79972	A	Yeast_2 Array	Schizosaccharomyces pombe	6-Oct-14	Affymetrix Proprietary Database	SPAC8F11.03	S. pombe SPAC8F11.03 /GEN=swi4 /DEF=MutS family	SPAC8F11.03.S1	chromosome1|c212:2856830-2859880 (+) // 100.0 //	DNA mismatch repair protein	msh3	SPAC8F11.03	2543392	---	---	NP_593952	NM_001019379 /// NM_001019379	---	"0006298 // mismatch repair // traceable author statement /// 0007131 // reciprocal meiotic recombination // inferred from mutant phenotype /// 0007534 // gene conversion at mating-type locus // inferred from mutant phenotype /// 0043570 // maintenance of DNA repeat elements // inferred from mutant phenotype /// 0061500 // gene conversion at mating-type locus, termination of copy-synthesis // inf…	0000228 // nuclear chromosome // not recorded /// 0005634 // nucleus // inferred from direct assay /// 0035861 // site of double-strand break // inferred from direct assay	0000403 // Y-form DNA binding // not recorded /// 0000404 // heteroduplex DNA loop binding // not recorded /// 0000406 // double-strand/single-strand DNA junction binding // not recorded /// 0005524 // ATP binding // inferred from electronic annotation /// 0032135 // DNA insertion or deletion binding // not recorded	---	"IPR000432 // DNA mismatch repair protein MutS, C-terminal // 1.3E-79 /// IPR007695 // DNA mismatch repair protein MutS-like, N-terminal // 3.5000000000000004E-28 /// IPR007696 // DNA mismatch repair protein MutS, core // 1.1E-41 /// IPR007860 // DNA mismatch repair protein MutS, connector domain // 6.8E-29 /// IPR007861 // DNA mismatch repair protein MutS, clamp // 5.0E-16"	This probe set was annotated using the Matching Probes based pipeline to a Entrez Gene identifier using 2 transcripts. // false // Matching Probes // A	"NM_001019379(11),SPAC8F11.03.1(11)"	"NM_001019379 // Schizosaccharomyces pombe 972h- DNA mismatch repair protein (msh3), mRNA. // refseq // 11 // --- /// SPAC8F11.03.1 // cdna:known chromosome:ASM294v2:I:2855630:2859170:1 gene:SPAC8F11.03 transcript:SPAC8F11.03.1 description: MutS protein homolog 3 // ensembl // 11 // ---"	---_x000D_
1769499_at	2.3574	A	2.75026	A	2.58693	A	2.27467	A	2.3574	A	2.41743	A	2.58283	A	2.14254	A	2.23212	A	Yeast_2 Array	Schizosaccharomyces pombe	6-Oct-14	Affymetrix Proprietary Database	SPAC1002.20	S. pombe SPAC1002.20 /DEF=dubious	SPAC1002.20.S1	chromosome1|c212:1824871-1825177 (+) // 100.0 //	sequence orphan	SPAC1002.20	SPAC1002.20	2543258	Q9C121	---	NP_593501	NM_001018935	---	---	0016020 // membrane // inferred from electronic annotation /// 0016021 // integral component of membrane // inferred from electronic annotation	---	---	---	This probe set was annotated using the Matching Probes based pipeline to a Entrez Gene identifier using 2 transcripts. // false // Matching Probes // A	"NM_001018935(11),SPAC1002.20.1(11)"	"NM_001018935 // Schizosaccharomyces pombe 972h- sequence orphan (SPAC1002.20), mRNA. // refseq // 11 // --- /// SPAC1002.20.1 // cdna:known chromosome:ASM294v2:I:1823882:1824630:1 gene:SPAC1002.20 transcript:SPAC1002.20.1 description: sequence orphan // ensembl // 11 // ---"	---_x000D_
1769500_at	355.247	P	339.112	P	244.607	P	387.292	P	339.666	P	263.543	P	305.554	P	406.805	P	362.171	P	Yeast_2 Array	Saccharomyces cerevisiae	6-Oct-14	Affymetrix Proprietary Database	YGR113W	"S. cerevisiae YGR113W /GEN=DAM1 /DB_XREF=GI:14318436 /SEG=NC_001139:+718895,719926 /DEF=Duo1 And Mps1 interacting. Localized to intranuclear spindles and spindle pole bodies. Key Ipl1p target for regulating kinetochore-microtubule attachments. /NOTE=Dam1p; go_component: DASH complex [goid GO:0042729] [evidence IDA,IPI] [pmid 11799062]; go_component: condensed nuclear chromosome kinetochore [goid…	YGR113W.S1	chrVII:718896-719928 (+) // 100.0 //	Essential subunit of the Dam1 complex (aka DASH complex); cooperates with Duo1p to connect the DASH complex with the microtubules (MT); couples kinetochores to the force produced by MT depolymerization thereby aiding in chromosome segregation; Ipl1p target for regulating kinetochore-MT attachments	DAM1	YGR113W	853010	P53267	---	NP_011628	NM_001181242	S000003345	0007049 // cell cycle // inferred from electronic annotation /// 0007059 // chromosome segregation // inferred from electronic annotation /// 0007067 // mitotic nuclear division // inferred from electronic annotation /// 0008608 // attachment of spindle microtubules to kinetochore // inferred from direct assay /// 0008608 // attachment of spindle microtubules to kinetochore // inferred from elect…	"0000775 // chromosome, centromeric region // inferred from electronic annotation /// 0000776 // kinetochore // inferred from electronic annotation /// 0000777 // condensed chromosome kinetochore // inferred from electronic annotation /// 0000778 // condensed nuclear chromosome kinetochore // inferred from physical interaction /// 0005634 // nucleus // inferred from electronic annotation /// 0005…	0005200 // structural constituent of cytoskeleton // inferred from physical interaction /// 0005515 // protein binding // inferred from physical interaction /// 0008017 // microtubule binding // inferred from direct assay /// 0042802 // identical protein binding // inferred from physical interaction /// 0051010 // microtubule plus-end binding // inferred from direct assay	---	IPR013962 // DASH complex subunit Dam1 // 3.8E-26	This probe set was annotated using the Matching Probes based pipeline to a Entrez Gene identifier using 2 transcripts. // false // Matching Probes // A	"NM_001181242(11),YGR113W(11)"	"NM_001181242 // Saccharomyces cerevisiae S288c Dam1p (DAM1), mRNA. // refseq // 11 // --- /// YGR113W // cdna:known chromosome:R64-1-1:VII:718893:719924:1 gene:YGR113W transcript:YGR113W description: Essential subunit of the Dam1 complex (aka DASH complex), couples kinetochores to the force produced by MT depolymerization thereby aiding in chromosome segregation\x3b Ipl1p target for regulating k…	---_x000D_
1769501_at	66.5804	P	72.8475	P	58.2323	P	67.4629	P	65.3929	P	73.3014	P	76.024	P	66.2821	P	66.5804	P	Yeast_2 Array	Saccharomyces cerevisiae	6-Oct-14	Affymetrix Proprietary Database	YLR266C	"S. cerevisiae YLR266C /GEN=PDR8 /DB_XREF=GI:6323296 /SEG=NC_001144:-675621,677726 /DEF=Pleiotropic Drug Resistance /NOTE=Pdr8p; go_component: nucleus [goid GO:0005634] [evidence IPI,ISS] [pmid 12529331]; go_function: DNA binding [goid GO:0003677] [evidence IDA] [pmid 12529331]; go_function: specific RNA polymerase II transcription factor activity [goid GO:0003704] [evidence ISS] [pmid 12529331];…	YLR266C.S1	chrXII:675620-677726 (-) // 100.0 //	"Transcription factor; targets include ATP-binding cassette (ABC) transporters, major facilitator superfamily transporters, and other genes involved in the pleiotropic drug resistance (PDR) phenomenon; PDR8 has a paralog, YRR1, that arose from the whole genome duplication"	PDR8	YLR266C	850971	Q06149	---	NP_013368	NM_001182153	S000004256	"0006351 // transcription, DNA-templated // inferred from electronic annotation /// 0006355 // regulation of transcription, DNA-templated // inferred from electronic annotation /// 0006366 // transcription from RNA polymerase II promoter // inferred from electronic annotation /// 0036003 // positive regulation of transcription from RNA polymerase II promoter in response to stress // inferred from…	0005634 // nucleus // inferred from electronic annotation /// 0005634 // nucleus // inferred from physical interaction /// 0005737 // cytoplasm // inferred from electronic annotation	0000978 // RNA polymerase II core promoter proximal region sequence-specific DNA binding // inferred from direct assay /// 0000981 // sequence-specific DNA binding RNA polymerase II transcription factor activity // inferred from electronic annotation /// 0000981 // sequence-specific DNA binding RNA polymerase II transcription factor activity // not recorded /// 0003677 // DNA binding // inferred …	---	"IPR001138 // Zn(2)-C6 fungal-type DNA-binding domain // 3.3E-6 /// IPR007219 // Transcription factor domain, fungi // 3.5E-21"	This probe set was annotated using the Matching Probes based pipeline to a Entrez Gene identifier using 2 transcripts. // false // Matching Probes // A	"NM_001182153(11),YLR266C(11)"	"NM_001182153 // Saccharomyces cerevisiae S288c Pdr8p (PDR8), mRNA. // refseq // 11 // --- /// YLR266C // cdna:known chromosome:R64-1-1:XII:675619:677724:-1 gene:YLR266C transcript:YLR266C description: Transcription factor\x3b targets include ATP-binding cassette (ABC) transporters, major facilitator superfamily transporters, and other genes involved in the pleiotropic drug resistance (PDR) pheno…	---_x000D_
1769502_at	537.081	P	560.589	P	591.04	P	834.618	P	786.641	P	696.464	P	515.292	P	455.975	P	384.892	P	Yeast_2 Array	Saccharomyces cerevisiae	6-Oct-14	Affymetrix Proprietary Database	YPL050C	"S. cerevisiae YPL050C /GEN=MNN9 /DB_XREF=GI:6325207 /SEG=NC_001148:-460774,461961 /DEF=Protein required for complex glycosylation /NOTE=Mnn9p; go_component: Golgi cis-face [goid GO:0005801] [evidence TAS] [pmid 10500155]; go_component: mannosyltransferase complex [goid GO:0000136] [evidence IPI] [pmid 9430634]; go_component: membrane [goid GO:0016020] [evidence TAS] [pmid 10500155]; go_function:…	YPL050C.S1	chrXVI:460775-461963 (-) // 100.0 //	"Subunit of Golgi mannosyltransferase complex; this complex mediates elongation of the polysaccharide mannan backbone; forms a separate complex with Van1p that is also involved in backbone elongation; this complex also contains Anp1p, Mnn10p, Mnn11p, and Hoc1p"	MNN9	YPL050C	856057	P39107	---	NP_015275	NM_001183864	S000005971	0000032 // cell wall mannoprotein biosynthetic process // traceable author statement /// 0006486 // protein glycosylation // inferred from electronic annotation /// 0006487 // protein N-linked glycosylation // inferred from direct assay /// 0097502 // mannosylation // inferred from direct assay	"0000136 // alpha-1,6-mannosyltransferase complex // inferred from physical interaction /// 0000137 // Golgi cis cisterna // inferred from direct assay /// 0000139 // Golgi membrane // inferred from electronic annotation /// 0005783 // endoplasmic reticulum // inferred from electronic annotation /// 0005789 // endoplasmic reticulum membrane // inferred from electronic annotation /// 0005794 // Go…	"0000009 // alpha-1,6-mannosyltransferase activity // inferred from direct assay /// 0000030 // mannosyltransferase activity // inferred from mutant phenotype /// 0005515 // protein binding // inferred from physical interaction"	---	IPR005109 // Anp1 // 2.5E-110	This probe set was annotated using the Matching Probes based pipeline to a Entrez Gene identifier using 2 transcripts. // false // Matching Probes // A	"NM_001183864(11),YPL050C(11)"	"NM_001183864 // Saccharomyces cerevisiae S288c Mnn9p (MNN9), mRNA. // refseq // 11 // --- /// YPL050C // cdna:known chromosome:R64-1-1:XVI:460779:461966:-1 gene:YPL050C transcript:YPL050C description: Subunit of Golgi mannosyltransferase complex also containing Anp1p, Mnn10p, Mnn11p, and Hoc1p that mediates elongation of the polysaccharide mannan backbone\x3b forms a separate complex with Van1p …	---_x000D_
1769503_at	2187.51	P	2648.9	P	2578.35	P	3944.15	P	3723.91	P	4046.18	P	3178.2	P	3563.46	P	3622.26	P	Yeast_2 Array	Saccharomyces cerevisiae	6-Oct-14	Affymetrix Proprietary Database	YDR447C	"S. cerevisiae YDR447C /GEN=RPS17B /DB_XREF=GI:6320655 /SEG=NC_001136:-1354817,1355541 /DEF=Ribosomal protein 51 (rp51) of the small (40s) subunit; nearly identical to Rps17Ap and has similarity to rat S17 ribosomal protein /NOTE=Rps17bp; go_component: cytosolic small ribosomal subunit (sensu Eukarya) [goid GO:0005843] [evidence TAS] [pmid 9559554]; go_function: structural constituent of ribosome…	YDR447C.S1	chrXIII:226288-226691 (+) // 94.16 // /// chrIV:1354821-1355230 (-) // 99.51 //	"Ribosomal protein 51 (rp51) of the small (40s) subunit; homologous to mammalian ribosomal protein S17, no bacterial homolog; RPS17B has a paralog, RPS17A, that arose from the whole genome duplication; protein abundance increases in response to DNA replication stress"	RPS17B	YDR447C	852058	P14127	---	NP_010735	NM_001180755	S000002855	0000028 // ribosomal small subunit assembly // inferred from mutant phenotype /// 0002181 // cytoplasmic translation // non-traceable author statement /// 0006412 // translation // inferred from electronic annotation /// 0006414 // translational elongation // not recorded	0005622 // intracellular // inferred from electronic annotation /// 0005737 // cytoplasm // inferred from electronic annotation /// 0005840 // ribosome // inferred from electronic annotation /// 0022627 // cytosolic small ribosomal subunit // not recorded /// 0022627 // cytosolic small ribosomal subunit // non-traceable author statement /// 0030529 // ribonucleoprotein complex // inferred from el…	0003735 // structural constituent of ribosome // inferred from electronic annotation /// 0003735 // structural constituent of ribosome // non-traceable author statement	---	IPR001210 // Ribosomal protein S17e // 1.2E-56	This probe set was annotated using the Matching Probes based pipeline to a Entrez Gene identifier using 2 transcripts. // false // Matching Probes // A	"NM_001180755(11),YDR447C(11)"	"NM_001180755 // Saccharomyces cerevisiae S288c ribosomal 40S subunit protein S17B (RPS17B), mRNA. // refseq // 11 // --- /// YDR447C // cdna:known chromosome:R64-1-1:IV:1354829:1355553:-1 gene:YDR447C transcript:YDR447C description: Ribosomal protein 51 (rp51) of the small (40s) subunit\x3b nearly identical to Rps17Ap and has similarity to rat S17 ribosomal protein // ensembl // 11 // ---"	---_x000D_
1769504_at	411.072	P	435.038	P	770.959	P	506.208	P	559.587	P	650.811	P	546.629	P	601.736	P	740.998	P	Yeast_2 Array	Saccharomyces cerevisiae	6-Oct-14	Affymetrix Proprietary Database	YML019W	"S. cerevisiae YML019W /GEN=OST6 /DB_XREF=GI:6323622 /SEG=NC_001145:+233457,234455 /DEF=Subunit of the oligosaccharyltransferase complex of the ER lumen, which catalyzes aspargine-linked glycosylation of newly synthesized proteins; similar to and partially functionally redundant with Ost3p /NOTE=Ost6p; go_component: oligosaccharyl transferase complex [goid GO:0008250] [evidence IPI] [pmid 1035808…	YML019W.S1	chrXIII:233456-234455 (+) // 100.0 //	Subunit of the oligosaccharyltransferase complex of the ER lumen; complex catalyzes asparagine-linked glycosylation of newly synthesized proteins; similar to and partially functionally redundant with Ost3p	OST6	YML019W	854989	Q03723	EC:2.4.99.18	NP_013693	NM_001182377	S000004481	0006461 // protein complex assembly // inferred from mutant phenotype /// 0006486 // protein glycosylation // inferred from electronic annotation /// 0018279 // protein N-linked glycosylation via asparagine // inferred from genetic interaction /// 0018279 // protein N-linked glycosylation via asparagine // inferred from mutant phenotype	0005783 // endoplasmic reticulum // inferred from electronic annotation /// 0005789 // endoplasmic reticulum membrane // inferred from electronic annotation /// 0008250 // oligosaccharyltransferase complex // inferred from physical interaction /// 0016020 // membrane // inferred from electronic annotation /// 0016021 // integral component of membrane // inferred from electronic annotation /// 001…	"0004579 // dolichyl-diphosphooligosaccharide-protein glycotransferase activity // inferred from physical interaction /// 0016740 // transferase activity // inferred from electronic annotation /// 0016757 // transferase activity, transferring glycosyl groups // inferred from electronic annotation"	---	"IPR021149 // Oligosaccharyl transferase complex, subunit OST3/OST6 // 6.4E-39"	This probe set was annotated using the Matching Probes based pipeline to a Entrez Gene identifier using 2 transcripts. // false // Matching Probes // A	"NM_001182377(11),YML019W(11)"	"NM_001182377 // Saccharomyces cerevisiae S288c Ost6p (OST6), mRNA. // refseq // 11 // --- /// YML019W // cdna:known chromosome:R64-1-1:XIII:233457:234455:1 gene:YML019W transcript:YML019W description: Subunit of the oligosaccharyltransferase complex of the ER lumen, which catalyzes asparagine-linked glycosylation of newly synthesized proteins\x3b similar to and partially functionally redundant w…	---_x000D_
1769505_at	6.98333	A	7.54163	A	8.62761	A	6.50845	A	7.52165	A	7.02548	A	6.8099	A	6.58093	A	6.51958	A	Yeast_2 Array	Schizosaccharomyces pombe	6-Oct-14	Affymetrix Proprietary Database	SPAC13C5.02	S. pombe SPAC13C5.02 /GEN=hgp1 /DEF=hyphal growth protein 1	SPAC13C5.02.S1	chromosome1|c212:426929-428242 (+) // 100.0 //	splicing associated factor Dre4	dre4	SPAC13C5.02	2542176	Q09685	---	NP_592930	NM_001018331 /// NM_001018331	---	"0006260 // DNA replication // inferred from electronic annotation /// 0006397 // mRNA processing // inferred from electronic annotation /// 0008380 // RNA splicing // inferred from electronic annotation /// 0045292 // mRNA cis splicing, via spliceosome // inferred from mutant phenotype"	0005634 // nucleus // inferred from direct assay /// 0005681 // spliceosomal complex // inferred from electronic annotation /// 0005684 // U2-type spliceosomal complex // inferred from direct assay /// 0005829 // cytosol // inferred from direct assay	0005515 // protein binding // inferred from physical interaction	---	IPR001202 // WW domain // 4.2E-7 /// IPR002713 // FF domain // 1.8E-12	This probe set was annotated using the Matching Probes based pipeline to a Entrez Gene identifier using 2 transcripts. // false // Matching Probes // A	"NM_001018331(11),SPAC13C5.02.1(11)"	"NM_001018331 // Schizosaccharomyces pombe 972h- splicing associated factor Dre4 (dre4), mRNA. // refseq // 11 // --- /// SPAC13C5.02.1 // cdna:known chromosome:ASM294v2:I:425631:427415:1 gene:SPAC13C5.02 transcript:SPAC13C5.02.1 description: splicing associated factor Dre4 // ensembl // 11 // ---"	---_x000D_
[truncated: 10,733 more rows]
